# Supplementary material for: Risk-focused differences in molecular processes implicated in SARS-CoV-2 infection: corollaries in DNA methylation and gene expression
Source: Epigenetics Chromatin. 2021 Dec 11;14:54. doi: 10.1186/s13072-021-00428-1 (PMC8665859; doi:10.1186/s13072-021-00428-1)
Supplement: Supplementary file 1 — Additional file 1: Table S1. List of candidate genes examined in the current study. Table S2. Results obtained from the sex-based expression analysis performed on the autosomal genes (segregated by tissues). Table S3. Results obtained from the sex-based expression analysis performed on the X-linked genes (segregated by tissues). Table S4. Results obtained from the sex-based DNA methylation analysis performed on the autosomal genes (segregated by tissues). Table S5. Results obtained from the sex-based DNA methylation analysis performed on the X-linked genes (segregated by tissues). Table S6. Results obtained from the exposure-based DNA methylation analysis performed on the autosomal genes (segregated by tissues). [file 13072_2021_428_MOESM1_ESM.xls]

## Sheet: COVID_SEX_LUNG_All
gene	pval	FemaleVSMale_log10_FC	qval	gene_60-69	pval_60-69	FemaleVSMale_log10_FC_60-69	qval_60-69			1	Gene	Rationale	Reference	Chromosome_37	Alias
C1orf50	0.331103	0.0129962	0.665385	C1orf50	0.907952	-0.0028439	0.974176			2	C1orf50	Host interacting proteins with SARS-COV-2	Gordon et al.	1
CENPF	0.483143	0.0122581	0.771896	CENPF	0.481547	0.0180779	0.768885			3	CENPF	Host interacting proteins with SARS-COV-2	Gordon et al.	1
MAP7D1	0.0956722	-0.0170898	0.3949	MAP7D1	0.040898	-0.0361721	0.235596			4	MAP7D1	Host interacting proteins with SARS-COV-2	Gordon et al.	1
PUSL1	0.373476	0.0102178	0.700696	PUSL1	0.523437	0.0115564	0.778494			5	PUSL1	Host interacting proteins with SARS-COV-2	Gordon et al.	1
SCCPDH	0.537717	0.00675208	0.811536	SCCPDH	0.230162	0.020672	0.592052			6	SCCPDH	Host interacting proteins with SARS-COV-2	Gordon et al.	1
TMEM39B	0.513714	0.00714767	0.796788	TMEM39B	0.586851	-0.01084	0.824818			7	TMEM39B	Host interacting proteins with SARS-COV-2	Gordon et al.	1
CSDE1	0.97394	-0.000300919	0.99337	CSDE1	0.534907	-0.00975897	0.792671			8	CSDE1	Host interacting proteins with SARS-COV-2	Gordon et al.	1
DNAJC11	0.558046	0.00733296	0.836046	DNAJC11	0.740336	0.00755999	0.919792			9	DNAJC11	Host interacting proteins with SARS-COV-2	Gordon et al.	1
PABPC4	0.652852	-0.00353757	0.887903	PABPC4	0.499406	0.00859359	0.768885			10	PABPC4	Host interacting proteins with SARS-COV-2	Gordon et al.	1
SNIP1	0.888422	0.00107806	0.966395	SNIP1	0.219626	0.0159192	0.575702			11	SNIP1	Host interacting proteins with SARS-COV-2	Gordon et al.	1
ACADM	0.0930216	0.023541	0.388223	ACADM	0.46802	0.0180272	0.768885			12	ACADM	Host interacting proteins with SARS-COV-2	Gordon et al.	1
ATP1B1	0.035893	0.0505308	0.253107	ATP1B1	0.00183675	0.123927	0.0268296			13	ATP1B1	Host interacting proteins with SARS-COV-2	Gordon et al.	1
CEP350	0.350191	-0.00911811	0.678807	CEP350	0.831236	-0.00362442	0.950135			14	CEP350	Host interacting proteins with SARS-COV-2	Gordon et al.	1
HOOK1	0.0250827	0.0454033	0.205177	HOOK1	0.000350865	0.114468	0.00683351			15	HOOK1	Host interacting proteins with SARS-COV-2	Gordon et al.	1
HS2ST1	0.391151	-0.010454	0.714433	HS2ST1	0.105121	-0.0333068	0.425687			16	HS2ST1	Host interacting proteins with SARS-COV-2	Gordon et al.	1
MARK1	0.0423044	-0.0319328	0.274643	MARK1	0.0121548	-0.0657038	0.120846			17	MARK1	Host interacting proteins with SARS-COV-2	Gordon et al.	1
MOV10	0.079133	-0.026476	0.380769	MOV10	0.00558989	-0.0710589	0.0672431			18	MOV10	Host interacting proteins with SARS-COV-2	Gordon et al.	1
PTBP2	0.0347248	-0.0217229	0.249793	PTBP2	0.14231	-0.0249943	0.465436			19	PTBP2	Host interacting proteins with SARS-COV-2	Gordon et al.	1
SLC30A7	0.0836755	-0.0260325	0.380914	SLC30A7	0.0293092	-0.0583162	0.189998			20	SLC30A7	Host interacting proteins with SARS-COV-2	Gordon et al.	1
TARS2	0.271531	0.0170516	0.600305	TARS2	0.434012	0.0218615	0.752164			21	TARS2	Host interacting proteins with SARS-COV-2	Gordon et al.	1
TOR1AIP1	0.568571	0.00670575	0.838588	TOR1AIP1	0.992778	0.00019456	0.999527			22	TOR1AIP1	Host interacting proteins with SARS-COV-2	Gordon et al.	1
UBAP2L	0.167977	-0.00974464	0.490733	UBAP2L	0.282772	-0.0137198	0.632171			23	UBAP2L	Host interacting proteins with SARS-COV-2	Gordon et al.	1
ZYG11B	0.14351	-0.0136513	0.46584	ZYG11B	0.194259	-0.0206298	0.537362			24	ZYG11B	Host interacting proteins with SARS-COV-2	Gordon et al.	1
CLCC1	0.636187	-0.00432467	0.885397	CLCC1	0.18805	-0.022069	0.537362			25	CLCC1	Host interacting proteins with SARS-COV-2	Gordon et al.	1
DPH5	0.142834	0.0213519	0.46584	DPH5	0.482685	0.0187104	0.768885			26	DPH5	Host interacting proteins with SARS-COV-2	Gordon et al.	1
EDEM3	0.67212	-0.00482586	0.887903	EDEM3	0.099334	-0.0316837	0.419757			27	EDEM3	Host interacting proteins with SARS-COV-2	Gordon et al.	1
EMC1	0.504132	0.00696709	0.790113	EMC1	0.498305	0.0117269	0.768885			28	EMC1	Host interacting proteins with SARS-COV-2	Gordon et al.	1
GNB1	0.260716	-0.00855353	0.582693	GNB1	0.0181903	-0.0284499	0.1499			29	GNB1	Host interacting proteins with SARS-COV-2	Gordon et al.	1
GNG5	0.788346	0.00206294	0.947012	GNG5	0.770856	-0.00354835	0.925317			30	GNG5	Host interacting proteins with SARS-COV-2	Gordon et al.	1
PDE4DIP	0.793891	0.00282438	0.947012	PDE4DIP	0.191745	0.0253162	0.537362			31	PDE4DIP	Host interacting proteins with SARS-COV-2	Gordon et al.	1
PPT1	0.403464	0.0100708	0.714433	PPT1	0.522272	0.0119767	0.778494			32	PPT1	Host interacting proteins with SARS-COV-2	Gordon et al.	1
TMED5	0.0234285	0.0236349	0.195556	TMED5	0.0589059	0.0342856	0.297438			33	TMED5	Host interacting proteins with SARS-COV-2	Gordon et al.	1
ERO1B	0.414668	-0.00924139	0.714433	ERO1B	0.411963	-0.014616	0.730442			34	ERO1B	Host interacting proteins with SARS-COV-2	Gordon et al.	1
MTARC1	0.00406693	0.0564266	0.0519804	MTARC1	0.0264214	0.0762564	0.183159			35	MTARC1	Host interacting proteins with SARS-COV-2	Gordon et al.	1	"MARC1"
MAN1C1	0.622276	-0.00686322	0.88066	MAN1C1	0.0255901	-0.0508349	0.182052			36	MAN1C1	Host interacting proteins with SARS-COV-2	Gordon et al.	1
AGPS	0.453718	0.00850958	0.748269	AGPS	0.809354	0.00474709	0.948498			37	AGPS	Host interacting proteins with SARS-COV-2	Gordon et al.	2
EIF4E2	0.117228	0.0190592	0.448094	EIF4E2	0.28981	0.0220269	0.632171			38	EIF4E2	Host interacting proteins with SARS-COV-2	Gordon et al.	2
CHPF	0.326895	-0.0134801	0.663109	CHPF	0.122469	-0.036362	0.44723			39	CHPF	Host interacting proteins with SARS-COV-2	Gordon et al.	2
FKBP7	0.249678	-0.0164359	0.574717	FKBP7	0.0235561	-0.0531834	0.175171			40	FKBP7	Host interacting proteins with SARS-COV-2	Gordon et al.	2
PPIL3	0.415734	-0.0103298	0.714433	PPIL3	0.371368	-0.0214216	0.693433			41	PPIL3	Host interacting proteins with SARS-COV-2	Gordon et al.	2
ACSL3	0.504204	0.00618711	0.790113	ACSL3	0.856986	0.00270239	0.950135			42	ACSL3	Host interacting proteins with SARS-COV-2	Gordon et al.	2
ARL6IP6	0.245984	0.0138396	0.574717	ARL6IP6	0.610972	-0.0102888	0.838182			43	ARL6IP6	Host interacting proteins with SARS-COV-2	Gordon et al.	2
BCS1L	0.410226	0.0157924	0.714433	BCS1L	0.986925	0.000583387	0.999527			44	BCS1L	Host interacting proteins with SARS-COV-2	Gordon et al.	2
CEP68	0.106478	-0.0204691	0.418744	CEP68	0.0255983	-0.0468809	0.182052			45	CEP68	Host interacting proteins with SARS-COV-2	Gordon et al.	2
CLIP4	0.0048741	-0.033434	0.0604093	CLIP4	0.147631	-0.0284954	0.471198			46	CLIP4	Host interacting proteins with SARS-COV-2	Gordon et al.	2
ERLEC1	0.164648	0.0150353	0.487509	ERLEC1	0.133991	0.0262908	0.4521			47	ERLEC1	Host interacting proteins with SARS-COV-2	Gordon et al.	2
GCC2	0.287348	-0.0117892	0.625135	GCC2	0.301117	-0.0191796	0.632171			48	GCC2	Host interacting proteins with SARS-COV-2	Gordon et al.	2
GIGYF2	0.398186	-0.00620479	0.714433	GIGYF2	0.636965	-0.00591112	0.856969			49	GIGYF2	Host interacting proteins with SARS-COV-2	Gordon et al.	2
MPHOSPH10	0.14316	0.0205504	0.46584	MPHOSPH10	0.148617	0.0344281	0.471198			50	MPHOSPH10	Host interacting proteins with SARS-COV-2	Gordon et al.	2
RAB10	0.0405974	0.0208915	0.267812	RAB10	0.116286	0.0260627	0.44038			51	RAB10	Host interacting proteins with SARS-COV-2	Gordon et al.	2
SLC30A6	0.210175	0.0146368	0.544485	SLC30A6	0.307809	0.0204095	0.633457			52	SLC30A6	Host interacting proteins with SARS-COV-2	Gordon et al.	2
FAM98A	0.564154	0.00778919	0.838588	FAM98A	0.951929	-0.0013729	0.98817			53	FAM98A	Host interacting proteins with SARS-COV-2	Gordon et al.	2
GGCX	0.0595	0.015958	0.308936	GGCX	0.148605	0.0198985	0.471198			54	GGCX	Host interacting proteins with SARS-COV-2	Gordon et al.	2
MOGS	0.396064	-0.00755933	0.714433	MOGS	0.319916	-0.0158887	0.63827			55	MOGS	Host interacting proteins with SARS-COV-2	Gordon et al.	2
MRPS5	0.0451609	0.0180462	0.284166	MRPS5	0.316818	0.0159188	0.63519			56	MRPS5	Host interacting proteins with SARS-COV-2	Gordon et al.	2
NOL10	0.942353	0.000718956	0.977179	NOL10	0.922234	0.00165563	0.982107			57	NOL10	Host interacting proteins with SARS-COV-2	Gordon et al.	2
RAB1A	0.695792	-0.00273908	0.906302	RAB1A	0.313214	-0.0117569	0.63418			58	RAB1A	Host interacting proteins with SARS-COV-2	Gordon et al.	2
RTN4	0.385359	-0.0110177	0.714433	RTN4	0.397979	-0.0185904	0.722207			59	RTN4	Host interacting proteins with SARS-COV-2	Gordon et al.	2
EDAR	0.578628	0.00265164	0.838588	EDAR	0.840377	0.0015651	0.950135			60	EDAR	Sex specific in blood	Bongen et al.	2
MAL	0.831178	0.00427724	0.947012	MAL	0.628955	-0.0157184	0.849115			61	MAL	Sex specific in blood	Bongen et al.	2
ADAM17	0.658837	-0.00485006	0.887903	ADAM17	0.845058	-0.00365998	0.950135			62	ADAM17	Cell entry	Cell entry	2
ACAD9	0.660253	0.0047832	0.887903	ACAD9	0.694779	-0.00794999	0.896347			63	ACAD9	Host interacting proteins with SARS-COV-2	Gordon et al.	3
AP2M1	0.411202	-0.00637644	0.714433	AP2M1	0.0175678	-0.0279411	0.149692			64	AP2M1	Host interacting proteins with SARS-COV-2	Gordon et al.	3
FAM162A	0.756912	0.0028343	0.938112	FAM162A	0.566783	-0.0095157	0.808935			65	FAM162A	Host interacting proteins with SARS-COV-2	Gordon et al.	3
RAB7A	0.991441	-7.6e-05	0.996313	RAB7A	0.48057	-0.00875316	0.768885			66	RAB7A	Host interacting proteins with SARS-COV-2	Gordon et al.	3
GPX1	0.86284	-0.00207246	0.950125	GPX1	0.999527	-1.12e-05	0.999527			67	GPX1	Host interacting proteins with SARS-COV-2	Gordon et al.	3
PRKAR2A	0.130269	0.0143494	0.455383	PRKAR2A	0.399068	0.012808	0.722207			68	PRKAR2A	Host interacting proteins with SARS-COV-2	Gordon et al.	3
SCAP	0.3358	0.0104047	0.66671	SCAP	0.900567	0.00241345	0.974176			69	SCAP	Host interacting proteins with SARS-COV-2	Gordon et al.	3
ATP6V1A	0.154208	0.0169229	0.46834	ATP6V1A	0.178156	0.0267973	0.517294			70	ATP6V1A	Host interacting proteins with SARS-COV-2	Gordon et al.	3
USP13	0.769917	0.0040577	0.944857	USP13	0.28471	0.0245451	0.632171			71	USP13	Host interacting proteins with SARS-COV-2	Gordon et al.	3
ATP13A3	0.136996	-0.0324105	0.46584	ATP13A3	0.554529	-0.0229476	0.801976			72	ATP13A3	Host interacting proteins with SARS-COV-2	Gordon et al.	3
DNAJC19	0.0338429	0.0246653	0.249793	DNAJC19	0.453836	0.0162315	0.768885			73	DNAJC19	Host interacting proteins with SARS-COV-2	Gordon et al.	3
FYCO1	0.911956	0.00124473	0.968444	FYCO1	0.423391	-0.0148352	0.746409			74	FYCO1	Host interacting proteins with SARS-COV-2	Gordon et al.	3
GOLGB1	0.91872	-0.000889508	0.968444	GOLGB1	0.757866	-0.00486063	0.922522			75	GOLGB1	Host interacting proteins with SARS-COV-2	Gordon et al.	3
GORASP1	0.637937	0.00356585	0.885397	GORASP1	0.546034	0.00774331	0.798451			76	GORASP1	Host interacting proteins with SARS-COV-2	Gordon et al.	3
IMPDH2	0.470726	0.00915862	0.765402	IMPDH2	0.967831	-0.000812117	0.994384			77	IMPDH2	Host interacting proteins with SARS-COV-2	Gordon et al.	3
MRPS25	0.394659	0.0083664	0.714433	MRPS25	0.477857	0.011587	0.768885			78	MRPS25	Host interacting proteins with SARS-COV-2	Gordon et al.	3
NGLY1	0.41011	0.00783112	0.714433	NGLY1	0.849505	-0.00308487	0.950135			79	NGLY1	Host interacting proteins with SARS-COV-2	Gordon et al.	3
NUP210	0.722339	-0.00475361	0.922711	NUP210	0.607158	-0.0120564	0.838182			80	NUP210	Host interacting proteins with SARS-COV-2	Gordon et al.	3
PLOD2	0.448782	-0.013171	0.743124	PLOD2	0.366042	-0.0261383	0.693108			81	PLOD2	Host interacting proteins with SARS-COV-2	Gordon et al.	3
RHOA	0.211117	-0.00903334	0.544485	RHOA	0.0297307	-0.0239354	0.189998			82	RHOA	Host interacting proteins with SARS-COV-2	Gordon et al.	3
RRP9	0.151742	0.0280113	0.46834	RRP9	0.0973252	0.0541581	0.419011			83	RRP9	Host interacting proteins with SARS-COV-2	Gordon et al.	3
TRIM59	0.38771	-0.00916479	0.714433	TRIM59	0.703081	-0.00769667	0.901443			84	TRIM59	Host interacting proteins with SARS-COV-2	Gordon et al.	3
TOMM70	0.0965526	0.0172047	0.3949	TOMM70	0.157712	0.0246484	0.475917			85	TOMM70	Host interacting proteins with SARS-COV-2	Gordon et al.	3
SLC30A9	0.79801	0.00249931	0.947012	SLC30A9	0.815199	0.00405873	0.949122			86	SLC30A9	Host interacting proteins with SARS-COV-2	Gordon et al.	4
WFS1	0.19884	0.0184136	0.539744	WFS1	0.426557	0.0189755	0.748763			87	WFS1	Host interacting proteins with SARS-COV-2	Gordon et al.	4
JAKMIP1	0.0820893	0.0261999	0.380914	JAKMIP1	0.19096	0.0376611	0.537362			88	JAKMIP1	Host interacting proteins with SARS-COV-2	Gordon et al.	4
CEP135	0.830518	0.00256591	0.947012	CEP135	0.33417	-0.0205968	0.663473			89	CEP135	Host interacting proteins with SARS-COV-2	Gordon et al.	4
LARP7	0.128784	0.0191978	0.454076	LARP7	0.266634	0.0261373	0.618708			90	LARP7	Host interacting proteins with SARS-COV-2	Gordon et al.	4
RAP1GDS1	0.534253	0.00612223	0.809295	RAP1GDS1	0.485585	0.0113754	0.768885			91	RAP1GDS1	Host interacting proteins with SARS-COV-2	Gordon et al.	4
SRP72	0.125787	0.0162429	0.454076	SRP72	0.25896	0.0186857	0.616834			92	SRP72	Host interacting proteins with SARS-COV-2	Gordon et al.	4
G3BP2	0.849959	-0.00163543	0.947614	G3BP2	0.670314	-0.00661942	0.878713			93	G3BP2	Host interacting proteins with SARS-COV-2	Gordon et al.	4
GRPEL1	0.219658	0.0154026	0.544485	GRPEL1	0.0896085	0.0382421	0.402746			94	GRPEL1	Host interacting proteins with SARS-COV-2	Gordon et al.	4
NUP54	0.643498	-0.0038947	0.886164	NUP54	0.654585	-0.00633427	0.860853			95	NUP54	Host interacting proteins with SARS-COV-2	Gordon et al.	4
SEPSECS	0.016648	-0.0320358	0.158349	SEPSECS	0.176601	-0.0309338	0.517294			96	SEPSECS	Host interacting proteins with SARS-COV-2	Gordon et al.	4
TAPT1	0.733263	0.00317774	0.925955	TAPT1	0.608708	0.00804377	0.838182			97	TAPT1	Host interacting proteins with SARS-COV-2	Gordon et al.	4
NSD2	0.122432	-0.0148872	0.454076	NSD2	0.150705	-0.0245078	0.472443			98	NSD2	Host interacting proteins with SARS-COV-2	Gordon et al.	4
CXCL1	0.0298803	0.096214	0.234886	CXCL1	0.30965	0.075521	0.633457			99	CXCL1	Sex specific in SARS-COV	Channappanavar et al.	4
F2RL1	0.514154	0.0105941	0.796788	F2RL1	0.546617	0.0184257	0.798451			100	F2RL1	Host interacting proteins with SARS-COV-2	Gordon et al.	5
SRP19	0.741418	0.0031349	0.925955	SRP19	0.973313	0.000524272	0.994384			101	SRP19	Host interacting proteins with SARS-COV-2	Gordon et al.	5
LMAN2	0.0596723	0.019484	0.308936	LMAN2	0.220991	0.0201245	0.575702			102	LMAN2	Host interacting proteins with SARS-COV-2	Gordon et al.	5
SIL1	0.149371	0.0144968	0.46834	SIL1	0.132049	0.023747	0.4521			103	SIL1	Host interacting proteins with SARS-COV-2	Gordon et al.	5
CWC27	0.0762151	0.0173219	0.371095	CWC27	0.567639	0.00966565	0.808935			104	CWC27	Host interacting proteins with SARS-COV-2	Gordon et al.	5
ERGIC1	0.216	0.0120567	0.544485	ERGIC1	0.301402	0.0160618	0.632171			105	ERGIC1	Host interacting proteins with SARS-COV-2	Gordon et al.	5
G3BP1	0.911368	-0.000984758	0.968444	G3BP1	0.629051	-0.00771284	0.849115			106	G3BP1	Host interacting proteins with SARS-COV-2	Gordon et al.	5
LARP1	0.826094	0.00193074	0.947012	LARP1	0.777965	0.00414445	0.925317			107	LARP1	Host interacting proteins with SARS-COV-2	Gordon et al.	5
MAT2B	0.766073	0.00295659	0.943747	MAT2B	0.361019	-0.0154	0.687281			108	MAT2B	Host interacting proteins with SARS-COV-2	Gordon et al.	5
NDUFAF2	0.218513	0.0154589	0.544485	NDUFAF2	0.292929	0.0199027	0.632171			109	NDUFAF2	Host interacting proteins with SARS-COV-2	Gordon et al.	5
AP3B1	0.135583	0.0162647	0.46584	AP3B1	0.411643	0.0152767	0.730442			110	AP3B1	Host interacting proteins with SARS-COV-2	Gordon et al.	5
FBN2	0.371859	0.00655955	0.700696	FBN2	0.652789	-0.00521327	0.860853			111	FBN2	Host interacting proteins with SARS-COV-2	Gordon et al.	5
LOX	0.926241	-0.00206234	0.973863	LOX	0.344713	-0.0342602	0.67137			112	LOX	Host interacting proteins with SARS-COV-2	Gordon et al.	5
MRPS27	0.210983	0.0153243	0.544485	MRPS27	0.41051	0.0185077	0.730442			113	MRPS27	Host interacting proteins with SARS-COV-2	Gordon et al.	5
REEP5	0.916284	-0.00088623	0.968444	REEP5	0.481826	-0.0101073	0.768885			114	REEP5	Host interacting proteins with SARS-COV-2	Gordon et al.	5
SLU7	0.823312	0.00215444	0.947012	SLU7	0.69201	0.00680334	0.896347			115	SLU7	Host interacting proteins with SARS-COV-2	Gordon et al.	5
STC2	0.368584	-0.0292418	0.699538	STC2	0.398045	-0.048994	0.722207			116	STC2	Host interacting proteins with SARS-COV-2	Gordon et al.	5
TBCA	0.111359	0.0134264	0.43377	TBCA	0.962214	0.000619227	0.993802			117	TBCA	Host interacting proteins with SARS-COV-2	Gordon et al.	5
CSNK2B	0.0577075	-0.0125216	0.306524	CSNK2B	0.00206585	-0.0344709	0.0272558			118	CSNK2B	Host interacting proteins with SARS-COV-2	Gordon et al.	6
RIPK1	0.578877	0.00794445	0.838588	RIPK1	0.599476	0.013723	0.838182			119	RIPK1	Host interacting proteins with SARS-COV-2	Gordon et al.	6
SIRT5	0.152358	0.0200516	0.46834	SIRT5	0.573223	0.0141484	0.812841			120	SIRT5	Host interacting proteins with SARS-COV-2	Gordon et al.	6
HDAC2	0.0608594	0.0160768	0.311144	HDAC2	0.742324	0.00470234	0.919792			121	HDAC2	Host interacting proteins with SARS-COV-2	Gordon et al.	6
MDN1	0.741943	-0.00294398	0.925955	MDN1	0.508539	0.0106301	0.773206			122	MDN1	Host interacting proteins with SARS-COV-2	Gordon et al.	6
MTCH1	0.331879	-0.0113639	0.665385	MTCH1	0.542782	-0.0126307	0.798451			123	MTCH1	Host interacting proteins with SARS-COV-2	Gordon et al.	6
NEU1	0.196544	0.0168264	0.539506	NEU1	0.27757	0.0238652	0.632171			124	NEU1	Host interacting proteins with SARS-COV-2	Gordon et al.	6
BRD2	0.856762	0.00146874	0.949636	BRD2	0.300139	-0.0146557	0.632171			125	BRD2	Host interacting proteins with SARS-COV-2	Gordon et al.	6
FAM8A1	0.174386	-0.0139286	0.500982	FAM8A1	0.124902	-0.0248404	0.448112			126	FAM8A1	Host interacting proteins with SARS-COV-2	Gordon et al.	6
PRIM2	0.21759	0.014384	0.544485	PRIM2	0.651098	0.00945307	0.860853			127	PRIM2	Host interacting proteins with SARS-COV-2	Gordon et al.	6
ZNF318	0.0191354	-0.0263644	0.170139	ZNF318	0.00157789	-0.0631745	0.0248213			128	ZNF318	Host interacting proteins with SARS-COV-2	Gordon et al.	6
CEP43	0.424854	0.00763138	0.718416	CEP43	0.618655	0.00819572	0.840632			129	CEP43	Host interacting proteins with SARS-COV-2	Gordon et al.	6	FGFR1OP
BZW2	0.577479	0.00924205	0.838588	BZW2	0.220022	0.0340197	0.575702			130	BZW2	Host interacting proteins with SARS-COV-2	Gordon et al.	7
CHPF2	0.688661	0.00589106	0.89988	CHPF2	0.250998	0.028806	0.616834			131	CHPF2	Host interacting proteins with SARS-COV-2	Gordon et al.	7
POR	0.724851	0.00346762	0.922711	POR	0.269266	0.0189539	0.618708			132	POR	Host interacting proteins with SARS-COV-2	Gordon et al.	7
RALA	0.253749	-0.0179431	0.575356	RALA	0.0129029	-0.066066	0.122728			133	RALA	Host interacting proteins with SARS-COV-2	Gordon et al.	7
RBM28	0.888373	-0.00126506	0.966395	RBM28	0.407079	-0.0127815	0.730442			134	RBM28	Host interacting proteins with SARS-COV-2	Gordon et al.	7
AKAP9	0.864172	0.00215175	0.950125	AKAP9	0.837934	0.00434191	0.950135			135	AKAP9	Host interacting proteins with SARS-COV-2	Gordon et al.	7
EIF4H	0.421265	0.00513313	0.718416	EIF4H	0.604794	0.00500948	0.838182			136	EIF4H	Host interacting proteins with SARS-COV-2	Gordon et al.	7
MEPCE	0.207125	0.0174533	0.544485	MEPCE	0.787649	0.00680251	0.928382			137	MEPCE	Host interacting proteins with SARS-COV-2	Gordon et al.	7
PMPCB	0.41549	-0.00592339	0.714433	PMPCB	0.108719	-0.0203018	0.435943			138	PMPCB	Host interacting proteins with SARS-COV-2	Gordon et al.	7
PRKAR2B	0.126639	-0.0241728	0.454076	PRKAR2B	0.101993	-0.041152	0.419757			139	PRKAR2B	Host interacting proteins with SARS-COV-2	Gordon et al.	7
AASS	0.185392	0.0258587	0.519352	AASS	0.0258166	0.0721701	0.182052			140	AASS	Host interacting proteins with SARS-COV-2	Gordon et al.	7
DPY19L1	0.105705	0.0171247	0.418744	DPY19L1	0.048419	0.0333144	0.260571			141	DPY19L1	Host interacting proteins with SARS-COV-2	Gordon et al.	7
GCC1	0.348015	0.0110988	0.678807	GCC1	0.243624	0.0228499	0.608667			142	GCC1	Host interacting proteins with SARS-COV-2	Gordon et al.	7
IL6	0.526851	0.0363888	0.801049	IL6	0.83702	-0.0197528	0.950135			143	IL6	Sex specific in SARS-COV	Channappanavar et al.	7
UBXN8	0.937743	0.000867509	0.977179	UBXN8	0.46117	-0.0147997	0.768885			144	UBXN8	Host interacting proteins with SARS-COV-2	Gordon et al.	8
ADAM9	0.475335	-0.00816418	0.765402	ADAM9	0.542808	-0.0108034	0.798451			145	ADAM9	Host interacting proteins with SARS-COV-2	Gordon et al.	8
GOLGA7	0.324807	0.00871882	0.663109	GOLGA7	0.574355	-0.00869517	0.812841			146	GOLGA7	Host interacting proteins with SARS-COV-2	Gordon et al.	8
GPAA1	0.957746	0.000687971	0.986372	GPAA1	0.695912	-0.00854679	0.896347			147	GPAA1	Host interacting proteins with SARS-COV-2	Gordon et al.	8
NDUFB9	0.124516	0.0170227	0.454076	NDUFB9	0.0439477	0.0358677	0.246227			148	NDUFB9	Host interacting proteins with SARS-COV-2	Gordon et al.	8
PLEKHF2	0.227479	0.0130617	0.550527	PLEKHF2	0.178334	0.0226857	0.517294			149	PLEKHF2	Host interacting proteins with SARS-COV-2	Gordon et al.	8
RAB2A	0.861107	0.00136665	0.950125	RAB2A	0.684693	-0.00526126	0.894694			150	RAB2A	Host interacting proteins with SARS-COV-2	Gordon et al.	8
GGH	0.723925	-0.00570652	0.922711	GGH	0.739858	0.00916431	0.919792			151	GGH	Host interacting proteins with SARS-COV-2	Gordon et al.	8
PABPC1	0.996878	-3.6e-05	0.997467	PABPC1	0.47902	-0.011508	0.768885			152	PABPC1	Host interacting proteins with SARS-COV-2	Gordon et al.	8
PLAT	0.00195439	-0.0852602	0.0262871	PLAT	0.00529055	-0.142729	0.0655708			153	PLAT	Host interacting proteins with SARS-COV-2	Gordon et al.	8
ELOC	0.658502	0.00514628	0.887903	ELOC	0.855691	0.00383206	0.950135			154	ELOC	Host interacting proteins with SARS-COV-2	Gordon et al.	8
DEFA1B	0.0714731	0.0277707	0.353645	DEFA1B	0.48714	0.0139563	0.768885			155	DEFA1B	Sex specific in blood	Bongen et al.	8
DEFA3	0.0348123	0.146703	0.249793	DEFA3	0.95116	-0.00717264	0.98817			156	DEFA3	Sex specific in blood	Bongen et al.	8
DEFA1	0.0382455	0.0229261	0.265126	DEFA1	0.551422	0.00713189	0.801976			157	DEFA1	Sex specific in blood	Bongen et al.	8
DEFA4	0.00628596	0.14136	0.0734559	DEFA4	0.500671	0.0603732	0.768885			158	DEFA4	Sex specific in blood	Bongen et al.	8
PAG1	0.00519102	-0.0467383	0.0624449	PAG1	0.0183252	-0.0721286	0.1499			159	PAG1	Sex specific in blood	Bongen et al.	8
CTSB	0.82491	0.00405015	0.947012	CTSB	0.481645	0.0213898	0.768885			160	CTSB	Cell entry	Cell entry	8
EXOSC2	0.3115	0.011888	0.653351	EXOSC2	0.207417	0.0243526	0.561812			161	EXOSC2	Host interacting proteins with SARS-COV-2	Gordon et al.	9
PMPCA	0.669799	0.00282172	0.887903	PMPCA	0.8307	-0.0023162	0.950135			162	PMPCA	Host interacting proteins with SARS-COV-2	Gordon et al.	9
PRRC2B	0.225098	-0.0121849	0.550527	PRRC2B	0.259229	-0.019598	0.616834			163	PRRC2B	Host interacting proteins with SARS-COV-2	Gordon et al.	9
GOLGA2	0.206505	-0.00958413	0.544485	GOLGA2	0.0861359	-0.0245844	0.395838			164	GOLGA2	Host interacting proteins with SARS-COV-2	Gordon et al.	9
SIGMAR1	0.200043	0.0174475	0.539744	SIGMAR1	0.256622	0.0262773	0.616834			165	SIGMAR1	Host interacting proteins with SARS-COV-2	Gordon et al.	9
TLE1	0.214926	-0.0156795	0.544485	TLE1	0.123997	-0.0312877	0.448112			166	TLE1	Host interacting proteins with SARS-COV-2	Gordon et al.	9
CNTRL	0.88326	0.00158432	0.965919	CNTRL	0.857842	0.00320866	0.950135			167	CNTRL	Host interacting proteins with SARS-COV-2	Gordon et al.	9
MRPS2	0.0499943	0.0224086	0.296343	MRPS2	0.152718	0.0268873	0.472443			168	MRPS2	Host interacting proteins with SARS-COV-2	Gordon et al.	9
NUP214	0.565894	0.00576937	0.838588	NUP214	0.692995	0.0074776	0.896347			169	NUP214	Host interacting proteins with SARS-COV-2	Gordon et al.	9
CDK5RAP2	0.213143	0.0112882	0.544485	CDK5RAP2	0.46709	0.0115246	0.768885			170	CDK5RAP2	Host interacting proteins with SARS-COV-2	Gordon et al.	9
ERMP1	0.580246	0.00664398	0.838588	ERMP1	0.433752	-0.0154475	0.752164			171	ERMP1	Host interacting proteins with SARS-COV-2	Gordon et al.	9
ERP44	0.83854	0.00164833	0.947012	ERP44	0.734334	-0.00426547	0.919201			172	ERP44	Host interacting proteins with SARS-COV-2	Gordon et al.	9
EXOSC3	0.245941	0.0145606	0.574717	EXOSC3	0.972796	-0.000710325	0.994384			173	EXOSC3	Host interacting proteins with SARS-COV-2	Gordon et al.	9
FKBP15	0.211705	-0.0133627	0.544485	FKBP15	0.0555	-0.0351182	0.290794			174	FKBP15	Host interacting proteins with SARS-COV-2	Gordon et al.	9
PIGO	0.226368	0.0155249	0.550527	PIGO	0.293002	0.0236486	0.632171			175	PIGO	Host interacting proteins with SARS-COV-2	Gordon et al.	9
PTGES2	0.428827	0.0095945	0.718813	PTGES2	0.264897	0.0225421	0.618708			176	PTGES2	Host interacting proteins with SARS-COV-2	Gordon et al.	9
QSOX2	0.552856	0.0058381	0.831316	QSOX2	0.766731	0.0049829	0.925317			177	QSOX2	Host interacting proteins with SARS-COV-2	Gordon et al.	9
RAB14	0.633498	-0.00337524	0.885397	RAB14	0.464192	-0.00835747	0.768885			178	RAB14	Host interacting proteins with SARS-COV-2	Gordon et al.	9
STOM	0.425078	-0.0100926	0.718416	STOM	0.296491	-0.0232525	0.632171			179	STOM	Host interacting proteins with SARS-COV-2	Gordon et al.	9
STOML2	0.12772	0.0197978	0.454076	STOML2	0.0514033	0.0400859	0.273038			180	STOML2	Host interacting proteins with SARS-COV-2	Gordon et al.	9
TOR1A	0.959843	0.0005041	0.986372	TOR1A	0.947553	-0.00110391	0.98817			181	TOR1A	Host interacting proteins with SARS-COV-2	Gordon et al.	9
UBAP2	0.978901	0.000175346	0.994201	UBAP2	0.262322	-0.0135581	0.616834			182	UBAP2	Host interacting proteins with SARS-COV-2	Gordon et al.	9
ITGB1	0.325399	-0.0132625	0.663109	ITGB1	0.280635	-0.0242363	0.632171			183	ITGB1	Host interacting proteins with SARS-COV-2	Gordon et al.	10
LARP4B	0.342514	-0.00734479	0.673501	LARP4B	0.778591	-0.00403839	0.925317			184	LARP4B	Host interacting proteins with SARS-COV-2	Gordon et al.	10
PITRM1	0.94373	0.000579679	0.977179	PITRM1	0.472296	0.0102457	0.768885			185	PITRM1	Host interacting proteins with SARS-COV-2	Gordon et al.	10
TUBGCP2	0.282142	-0.00741063	0.62041	TUBGCP2	0.288099	-0.0122447	0.632171			186	TUBGCP2	Host interacting proteins with SARS-COV-2	Gordon et al.	10
TYSND1	0.302701	0.0149594	0.640052	TYSND1	0.503817	0.0173244	0.768885			187	TYSND1	Host interacting proteins with SARS-COV-2	Gordon et al.	10
ZNF503	0.200589	-0.0228478	0.539744	ZNF503	0.268206	-0.0363914	0.618708			188	ZNF503	Host interacting proteins with SARS-COV-2	Gordon et al.	10
DDX21	0.881437	-0.00316679	0.965919	DDX21	0.745243	0.0117195	0.919792			189	DDX21	Host interacting proteins with SARS-COV-2	Gordon et al.	10
GHITM	0.243043	0.0108132	0.574593	GHITM	0.168938	0.0200499	0.500694			190	GHITM	Host interacting proteins with SARS-COV-2	Gordon et al.	10
RAB18	0.294184	-0.00748015	0.631166	RAB18	0.336391	-0.012208	0.663987			191	RAB18	Host interacting proteins with SARS-COV-2	Gordon et al.	10
ATE1	0.836129	-0.00199202	0.947012	ATE1	0.292412	-0.0165416	0.632171			192	ATE1	Host interacting proteins with SARS-COV-2	Gordon et al.	10
CUL2	0.41096	0.00739476	0.714433	CUL2	0.77726	-0.00461163	0.925317			193	CUL2	Host interacting proteins with SARS-COV-2	Gordon et al.	10
IDE	0.349501	0.00955228	0.678807	IDE	0.516061	0.0120782	0.778494			194	IDE	Host interacting proteins with SARS-COV-2	Gordon et al.	10
USP54	0.0838196	0.029181	0.380914	USP54	0.0109443	0.0668173	0.111905			195	USP54	Host interacting proteins with SARS-COV-2	Gordon et al.	10
VENTX	0.0526914	-0.0335279	0.303532	VENTX	0.503014	-0.0202663	0.768885			196	VENTX	Sex specific in blood	Bongen et al.	10
CTSL	0.637434	0.0102107	0.885397	CTSL	0.338723	0.0321763	0.663987			197	CTSL	Cell entry	Cell entry	10
AP2A2	0.900555	-0.00104777	0.968444	AP2A2	0.12071	-0.0222824	0.44478			198	AP2A2	Host interacting proteins with SARS-COV-2	Gordon et al.	11
MARK2	0.456592	-0.00554358	0.749984	MARK2	0.241784	-0.0155424	0.608667			199	MARK2	Host interacting proteins with SARS-COV-2	Gordon et al.	11
NLRX1	0.672983	0.00657311	0.887903	NLRX1	0.728839	0.0100763	0.919201			200	NLRX1	Host interacting proteins with SARS-COV-2	Gordon et al.	11
POLA2	0.254359	0.0098744	0.575356	POLA2	0.996094	6.89e-05	0.999527			201	POLA2	Host interacting proteins with SARS-COV-2	Gordon et al.	11
VPS11	0.384551	0.0100252	0.714433	VPS11	0.769139	0.00616248	0.925317			202	VPS11	Host interacting proteins with SARS-COV-2	Gordon et al.	11
INTS4	0.82574	-0.00187056	0.947012	INTS4	0.091642	-0.0256228	0.407408			203	INTS4	Host interacting proteins with SARS-COV-2	Gordon et al.	11
RDX	0.820008	0.00278008	0.947012	RDX	0.299064	-0.0226605	0.632171			204	RDX	Host interacting proteins with SARS-COV-2	Gordon et al.	11
TIMM10	0.0403735	0.0271227	0.267812	TIMM10	0.311607	0.0204715	0.634067			205	TIMM10	Host interacting proteins with SARS-COV-2	Gordon et al.	11
TIMM8B	0.0717667	0.0282512	0.353645	TIMM8B	0.378701	0.0224235	0.700855			206	TIMM8B	Host interacting proteins with SARS-COV-2	Gordon et al.	11
CCDC86	0.805045	0.00451333	0.947012	CCDC86	0.75111	0.00996686	0.919792			207	CCDC86	Host interacting proteins with SARS-COV-2	Gordon et al.	11
DDX10	0.720547	0.00402653	0.922711	DDX10	0.782787	0.00520092	0.925317			208	DDX10	Host interacting proteins with SARS-COV-2	Gordon et al.	11
TIMM10B	0.935091	0.000649525	0.977179	TIMM10B	0.734911	0.00464904	0.919201			209	TIMM10B	Host interacting proteins with SARS-COV-2	Gordon et al.	11
ZDHHC5	0.405764	0.00800428	0.714433	ZDHHC5	0.556873	0.00964694	0.801976			210	ZDHHC5	Host interacting proteins with SARS-COV-2	Gordon et al.	11
ALG8	0.0474414	0.0258005	0.293993	ALG8	0.316074	0.0227338	0.63519			211	ALG8	Host interacting proteins with SARS-COV-2	Gordon et al.	11
HYOU1	0.0567986	0.0387779	0.306524	HYOU1	0.0699081	0.0619227	0.329941			212	HYOU1	Host interacting proteins with SARS-COV-2	Gordon et al.	11
NARS2	0.00891653	0.0331351	0.0935093	NARS2	0.156597	0.0311076	0.475917			213	NARS2	Host interacting proteins with SARS-COV-2	Gordon et al.	11
NUP98	0.444508	-0.00833524	0.742056	NUP98	0.398096	-0.0162847	0.722207			214	NUP98	Host interacting proteins with SARS-COV-2	Gordon et al.	11
SAAL1	0.523925	0.00955448	0.800658	SAAL1	0.503629	0.0172349	0.768885			215	SAAL1	Host interacting proteins with SARS-COV-2	Gordon et al.	11
YIF1A	0.16996	0.0200307	0.493005	YIF1A	0.30759	0.0247411	0.633457			216	YIF1A	Host interacting proteins with SARS-COV-2	Gordon et al.	11
POGLUT3	0.225843	-0.0174925	0.550527	POGLUT3	0.0622697	-0.0433395	0.303985			217	POGLUT3	Host interacting proteins with SARS-COV-2	Gordon et al.	11	KDELC2
ATP5MG	0.684095	0.00291461	0.896778	ATP5MG	0.909866	0.00134608	0.974176			218	ATP5MG	Host interacting proteins with SARS-COV-2	Gordon et al.	11	ATP5L
ASCL2	0.1551	0.0229443	0.46834	ASCL2	0.38919	0.0243056	0.717022			219	ASCL2	Sex specific in blood	Bongen et al.	11
INHBE	0.360263	-0.00491441	0.691774	INHBE	0.262419	-0.0117522	0.616834			220	INHBE	Host interacting proteins with SARS-COV-2	Gordon et al.	12
OS9	0.188679	0.0102645	0.521416	OS9	0.351461	0.0121996	0.678055			221	OS9	Host interacting proteins with SARS-COV-2	Gordon et al.	12
CIT	0.00156273	0.0804161	0.0220399	CIT	0.00169245	0.134228	0.0256374			222	CIT	Host interacting proteins with SARS-COV-2	Gordon et al.	12
GOLGA3	0.836379	-0.00206949	0.947012	GOLGA3	0.842659	-0.00364245	0.950135			223	GOLGA3	Host interacting proteins with SARS-COV-2	Gordon et al.	12
SCARB1	0.0522723	0.0481506	0.303532	SCARB1	0.878357	0.00659542	0.960557			224	SCARB1	Host interacting proteins with SARS-COV-2	Gordon et al.	12
ANO6	0.256026	-0.0163389	0.575356	ANO6	0.0871651	-0.0416871	0.396117			225	ANO6	Host interacting proteins with SARS-COV-2	Gordon et al.	12
ERC1	0.481781	-0.00602208	0.771896	ERC1	0.191892	-0.018424	0.537362			226	ERC1	Host interacting proteins with SARS-COV-2	Gordon et al.	12
FAR2	0.465188	-0.0081157	0.761048	FAR2	0.209411	-0.0253503	0.562368			227	FAR2	Host interacting proteins with SARS-COV-2	Gordon et al.	12
PLEKHA5	0.503873	0.00870593	0.790113	PLEKHA5	0.945009	-0.00143221	0.98817			228	PLEKHA5	Host interacting proteins with SARS-COV-2	Gordon et al.	12
TBK1	0.0712102	-0.0184041	0.353645	TBK1	0.256067	-0.021621	0.616834			229	TBK1	Host interacting proteins with SARS-COV-2	Gordon et al.	12
PKP2	0.515647	-0.0121968	0.796788	PKP2	0.477473	0.0210358	0.768885			230	PKP2	Host interacting proteins with SARS-COV-2	Gordon et al.	12
PRIM1	0.23198	0.0198292	0.558117	PRIM1	0.11879	0.0441517	0.441682			231	PRIM1	Host interacting proteins with SARS-COV-2	Gordon et al.	12
RNF41	0.672091	-0.00371453	0.887903	RNF41	0.870441	-0.00230212	0.955853			232	RNF41	Host interacting proteins with SARS-COV-2	Gordon et al.	12
SBNO1	0.908706	0.000929892	0.968444	SBNO1	0.285907	-0.0155403	0.632171			233	SBNO1	Host interacting proteins with SARS-COV-2	Gordon et al.	12
WASHC4	0.832459	0.00217404	0.947012	WASHC4	0.95146	0.00107762	0.98817			234	WASHC4	Host interacting proteins with SARS-COV-2	Gordon et al.	12
SOCS2	0.142583	-0.0356226	0.46584	SOCS2	0.10009	-0.0701385	0.419757			235	SOCS2	Sex specific in blood	Bongen et al.	12
TESC	0.0175262	-0.0398844	0.159293	TESC	0.00144377	-0.0937911	0.0238887			236	TESC	Sex specific in blood	Bongen et al.	12
HELB	0.516257	-0.00940457	0.796788	HELB	0.134056	-0.0383888	0.4521			237	HELB	Sex specific in blood	Bongen et al.	12
ALG11	0.2855	0.00912659	0.624436	ALG11	0.885663	0.00205508	0.965963			238	ALG11	Host interacting proteins with SARS-COV-2	Gordon et al.	13
TUBGCP3	0.771594	-0.00290735	0.944857	TUBGCP3	0.956996	0.00101151	0.990915			239	TUBGCP3	Host interacting proteins with SARS-COV-2	Gordon et al.	13
UGGT2	0.102086	-0.0164522	0.409343	UGGT2	0.445479	-0.0122517	0.765551			240	UGGT2	Host interacting proteins with SARS-COV-2	Gordon et al.	13
EXOSC8	0.665568	-0.00383137	0.887903	EXOSC8	0.339299	-0.0138716	0.663987			241	EXOSC8	Host interacting proteins with SARS-COV-2	Gordon et al.	13
GTF2F2	0.335263	0.00913348	0.66671	GTF2F2	0.601854	0.00848766	0.838182			242	GTF2F2	Host interacting proteins with SARS-COV-2	Gordon et al.	13
NDFIP2	0.0874194	0.0200718	0.385338	NDFIP2	0.182618	0.0257956	0.52599			243	NDFIP2	Host interacting proteins with SARS-COV-2	Gordon et al.	13
ALG5	0.0573842	0.0288201	0.306524	ALG5	0.128772	0.0396809	0.4521			244	ALG5	Host interacting proteins with SARS-COV-2	Gordon et al.	13
MYCBP2	0.678543	-0.00385985	0.892361	MYCBP2	0.442543	-0.012455	0.763713			245	MYCBP2	Host interacting proteins with SARS-COV-2	Gordon et al.	13
NUP58	0.499256	-0.00668643	0.790113	NUP58	0.924478	0.00164851	0.982107			246	NUP58	Host interacting proteins with SARS-COV-2	Gordon et al.	13
SPART	0.713312	0.00357212	0.92033	SPART	0.749004	0.00552228	0.919792			247	SPART	Host interacting proteins with SARS-COV-2	Gordon et al.	13	SPG20
POGLUT2	0.672368	-0.00653014	0.887903	POGLUT2	0.115864	-0.0429995	0.44038			248	POGLUT2	Host interacting proteins with SARS-COV-2	Gordon et al.	13	KDELC1
FGF9	0.155732	-0.0225814	0.46834	FGF9	0.0139995	-0.0657651	0.130132			249	FGF9	Sex specific in blood	Bongen et al.	13
SRP54	0.00151978	0.0266024	0.0220399	SRP54	0.00689825	0.0370793	0.0783718			250	SRP54	Host interacting proteins with SARS-COV-2	Gordon et al.	14
THTPA	0.29475	0.0131534	0.631166	THTPA	0.521851	0.0136818	0.778494			251	THTPA	Host interacting proteins with SARS-COV-2	Gordon et al.	14
SLC25A21	0.165682	-0.00841501	0.487509	SLC25A21	0.240418	-0.0121966	0.608667			252	SLC25A21	Host interacting proteins with SARS-COV-2	Gordon et al.	14
TIMM9	0.619472	-0.0047797	0.879736	TIMM9	0.752415	-0.00522853	0.919792			253	TIMM9	Host interacting proteins with SARS-COV-2	Gordon et al.	14
ARF6	0.663769	-0.00336561	0.887903	ARF6	0.724756	-0.004672	0.919201			254	ARF6	Host interacting proteins with SARS-COV-2	Gordon et al.	14
MARK3	0.93744	0.000543092	0.977179	MARK3	0.515995	0.00790429	0.778494			255	MARK3	Host interacting proteins with SARS-COV-2	Gordon et al.	14
MIPOL1	0.774895	0.00316226	0.946066	MIPOL1	0.816848	-0.00427748	0.949122			256	MIPOL1	Host interacting proteins with SARS-COV-2	Gordon et al.	14
NGDN	0.997467	-2.33e-05	0.997467	NGDN	0.88934	-0.00179169	0.967394			257	NGDN	Host interacting proteins with SARS-COV-2	Gordon et al.	14
SMOC1	0.524636	0.00785248	0.800658	SMOC1	0.521933	-0.0127559	0.778494			258	SMOC1	Host interacting proteins with SARS-COV-2	Gordon et al.	14
BAG5	0.983929	-0.000173844	0.994201	BAG5	0.942736	-0.00109566	0.98817			259	BAG5	Host interacting proteins with SARS-COV-2	Gordon et al.	14
FBLN5	0.984766	-0.000390017	0.994201	FBLN5	0.780612	0.00856944	0.925317			260	FBLN5	Host interacting proteins with SARS-COV-2	Gordon et al.	14
HECTD1	0.402293	0.00769595	0.714433	HECTD1	0.137467	0.0229824	0.457105			261	HECTD1	Host interacting proteins with SARS-COV-2	Gordon et al.	14
NEK9	0.448746	-0.00712998	0.743124	NEK9	0.129905	-0.0255167	0.4521			262	NEK9	Host interacting proteins with SARS-COV-2	Gordon et al.	14
NIN	0.817	-0.00240543	0.947012	NIN	0.214276	-0.0212023	0.569084			263	NIN	Host interacting proteins with SARS-COV-2	Gordon et al.	14
NPC2	0.162645	0.031336	0.48556	NPC2	0.0474109	0.0749004	0.258548			264	NPC2	Host interacting proteins with SARS-COV-2	Gordon et al.	14
CTSG	0.909605	-0.00480249	0.968444	CTSG	0.354461	-0.0666704	0.680631			265	CTSG	Sex specific in blood	Bongen et al.	14
DACT1	0.0133803	-0.0611573	0.133476	DACT1	0.0093866	-0.108805	0.0996547			266	DACT1	Sex specific in blood	Bongen et al.	14
SLC27A2	0.296404	0.0296602	0.631402	SLC27A2	0.067255	0.0838204	0.323615			267	SLC27A2	Host interacting proteins with SARS-COV-2	Gordon et al.	15
MFGE8	0.844869	-0.00297108	0.947614	MFGE8	0.476989	0.0152542	0.768885			268	MFGE8	Host interacting proteins with SARS-COV-2	Gordon et al.	15
PCSK6	0.0310828	-0.0266183	0.235423	PCSK6	0.142561	-0.0297732	0.465436			269	PCSK6	Host interacting proteins with SARS-COV-2	Gordon et al.	15
TLE3	0.398384	-0.0118148	0.714433	TLE3	0.0610301	-0.0461187	0.303985			270	TLE3	Host interacting proteins with SARS-COV-2	Gordon et al.	15
CRTC3	0.000767004	-0.0353987	0.0116187	CRTC3	0.00592041	-0.046449	0.0691842			271	CRTC3	Host interacting proteins with SARS-COV-2	Gordon et al.	15
TCF12	0.0483453	-0.0208071	0.295123	TCF12	0.0154527	-0.0448537	0.137395			272	TCF12	Host interacting proteins with SARS-COV-2	Gordon et al.	15
ETFA	0.474783	0.00701991	0.765402	ETFA	0.938951	0.00113328	0.98817			273	ETFA	Host interacting proteins with SARS-COV-2	Gordon et al.	15
FBN1	0.0225853	-0.0426257	0.192445	FBN1	0.305852	-0.0330234	0.633457			274	FBN1	Host interacting proteins with SARS-COV-2	Gordon et al.	15
NDUFAF1	0.0403269	0.0347964	0.267812	NDUFAF1	0.115204	0.0465309	0.44038			275	NDUFAF1	Host interacting proteins with SARS-COV-2	Gordon et al.	15
TM2D3	0.764942	-0.00211955	0.943747	TM2D3	0.151451	-0.0178851	0.472443			276	TM2D3	Host interacting proteins with SARS-COV-2	Gordon et al.	15
VPS39	0.823111	-0.00212358	0.947012	VPS39	0.977365	0.000496382	0.994384			277	VPS39	Host interacting proteins with SARS-COV-2	Gordon et al.	15
SELENOS	0.150756	0.0174901	0.46834	SELENOS	0.206269	0.0262527	0.561812			278	SELENOS	Host interacting proteins with SARS-COV-2	Gordon et al.	15
BCKDK	0.741539	0.00284889	0.925955	BCKDK	0.257324	-0.0162198	0.616834			279	BCKDK	Host interacting proteins with SARS-COV-2	Gordon et al.	16
NUTF2	0.970304	0.000334571	0.99337	NUTF2	0.153631	-0.0207992	0.472443			280	NUTF2	Host interacting proteins with SARS-COV-2	Gordon et al.	16
ZC3H18	0.125473	0.0118882	0.454076	ZC3H18	0.717307	0.00509632	0.916807			281	ZC3H18	Host interacting proteins with SARS-COV-2	Gordon et al.	16
CSNK2A2	0.358114	-0.00630485	0.690889	CSNK2A2	0.348739	-0.0108351	0.675992			282	CSNK2A2	Host interacting proteins with SARS-COV-2	Gordon et al.	16
DCTPP1	0.0558299	0.0293966	0.306524	DCTPP1	0.0624321	0.0456976	0.303985			283	DCTPP1	Host interacting proteins with SARS-COV-2	Gordon et al.	16
ABCC1	0.639049	-0.00465187	0.885397	ABCC1	0.458415	-0.0143035	0.768885			284	ABCC1	Host interacting proteins with SARS-COV-2	Gordon et al.	16
CYB5B	0.795633	0.00223264	0.947012	CYB5B	0.372225	-0.0130097	0.693433			285	CYB5B	Host interacting proteins with SARS-COV-2	Gordon et al.	16
GFER	0.744839	-0.00285998	0.925955	GFER	0.612754	-0.00786884	0.838182			286	GFER	Host interacting proteins with SARS-COV-2	Gordon et al.	16
HEATR3	0.855719	0.00284554	0.949636	HEATR3	0.753375	-0.00797446	0.919792			287	HEATR3	Host interacting proteins with SARS-COV-2	Gordon et al.	16
HSBP1	0.327501	0.00999195	0.663109	HSBP1	0.85583	-0.00347342	0.950135			288	HSBP1	Host interacting proteins with SARS-COV-2	Gordon et al.	16
ZC3H7A	0.141803	-0.0130018	0.46584	ZC3H7A	0.13104	-0.0221783	0.4521			289	ZC3H7A	Host interacting proteins with SARS-COV-2	Gordon et al.	16
ELOB	0.850304	0.00166741	0.947614	ELOB	0.25507	-0.0152468	0.616834			290	ELOB	Host interacting proteins with SARS-COV-2	Gordon et al.	16
AATF	0.0550297	0.0164184	0.306524	AATF	0.0337938	0.0292393	0.209419			291	AATF	Host interacting proteins with SARS-COV-2	Gordon et al.	17
TBKBP1	0.404956	-0.0101188	0.714433	TBKBP1	0.00950252	-0.047517	0.0996547			292	TBKBP1	Host interacting proteins with SARS-COV-2	Gordon et al.	17
TMEM97	0.0124815	0.0754589	0.127624	TMEM97	0.00504492	0.146775	0.0644803			293	TMEM97	Host interacting proteins with SARS-COV-2	Gordon et al.	17
RAB5C	0.702495	0.00321583	0.912129	RAB5C	0.646536	0.00635459	0.860853			294	RAB5C	Host interacting proteins with SARS-COV-2	Gordon et al.	17
CISD3	0.17516	0.0193226	0.500982	CISD3	0.499851	0.015547	0.768885			295	CISD3	Host interacting proteins with SARS-COV-2	Gordon et al.	17
DCAF7	0.422764	0.00788622	0.718416	DCAF7	0.372996	-0.0145528	0.693433			296	DCAF7	Host interacting proteins with SARS-COV-2	Gordon et al.	17
FKBP10	0.0544052	-0.0354058	0.306524	FKBP10	0.0149326	-0.0729536	0.135721			297	FKBP10	Host interacting proteins with SARS-COV-2	Gordon et al.	17
SLC9A3R1	0.183753	0.015664	0.518311	SLC9A3R1	0.868946	0.00362257	0.955853			298	SLC9A3R1	Host interacting proteins with SARS-COV-2	Gordon et al.	17
CEP112	0.154888	-0.0164391	0.46834	CEP112	0.0449358	-0.0378242	0.248361			299	CEP112	Host interacting proteins with SARS-COV-2	Gordon et al.	17
DCAKD	0.838261	-0.00205378	0.947012	DCAKD	0.734906	-0.00621887	0.919201			300	DCAKD	Host interacting proteins with SARS-COV-2	Gordon et al.	17
NPTX1	0.640776	0.0126896	0.885397	NPTX1	0.299705	-0.047993	0.632171			301	NPTX1	Host interacting proteins with SARS-COV-2	Gordon et al.	17
NUP88	0.2495	0.00887504	0.574717	NUP88	0.578093	0.00664878	0.81531			302	NUP88	Host interacting proteins with SARS-COV-2	Gordon et al.	17
PIGS	0.186695	0.0139878	0.519444	PIGS	0.128398	0.0277404	0.4521			303	PIGS	Host interacting proteins with SARS-COV-2	Gordon et al.	17
SDF2	0.303595	0.00776033	0.640052	SDF2	0.828881	-0.0029114	0.950135			304	SDF2	Host interacting proteins with SARS-COV-2	Gordon et al.	17
RETREG3	0.972261	-0.000391199	0.99337	RETREG3	0.309759	-0.0197978	0.633457			305	RETREG3	Host interacting proteins with SARS-COV-2	Gordon et al.	17	FAM134C
MPO	0.0273492	0.0974871	0.219329	MPO	0.7268	0.0260405	0.919201			306	MPO	Sex specific in blood	Bongen et al.	17
CCL2	0.981878	0.00124046	0.994201	CCL2	0.696915	-0.0369469	0.896347			307	CCL2	Sex specific in SARS-COV	Channappanavar et al.	17
MIB1	0.250121	-0.0125619	0.574717	MIB1	0.0943818	-0.0293975	0.410661			308	MIB1	Host interacting proteins with SARS-COV-2	Gordon et al.	18
COLGALT1	0.0814839	-0.0201534	0.380914	COLGALT1	0.0229096	-0.0472403	0.173519			309	COLGALT1	Host interacting proteins with SARS-COV-2	Gordon et al.	19
GDF15	0.848584	-0.0065968	0.947614	GDF15	0.859536	-0.0104209	0.950135			310	GDF15	Host interacting proteins with SARS-COV-2	Gordon et al.	19
NAT14	0.255377	0.0178607	0.575356	NAT14	0.997274	-9.12e-05	0.999527			311	NAT14	Host interacting proteins with SARS-COV-2	Gordon et al.	19
PLD3	0.83589	0.00277713	0.947012	PLD3	0.76121	0.00686564	0.923842			312	PLD3	Host interacting proteins with SARS-COV-2	Gordon et al.	19
RAB8A	0.0148011	0.0241575	0.144134	RAB8A	0.110775	0.0255179	0.439872			313	RAB8A	Host interacting proteins with SARS-COV-2	Gordon et al.	19
RPL36	0.369438	0.00930207	0.699538	RPL36	0.991134	-0.000191145	0.999527			314	RPL36	Host interacting proteins with SARS-COV-2	Gordon et al.	19
SLC44A2	0.892519	-0.00157216	0.968277	SLC44A2	0.428726	-0.0153191	0.749354			315	SLC44A2	Host interacting proteins with SARS-COV-2	Gordon et al.	19
AKAP8L	0.145702	-0.0146539	0.46834	AKAP8L	0.0227127	-0.0337095	0.173519			316	AKAP8L	Host interacting proteins with SARS-COV-2	Gordon et al.	19
BRD4	0.152827	-0.0130718	0.46834	BRD4	0.118674	-0.0241038	0.441682			317	BRD4	Host interacting proteins with SARS-COV-2	Gordon et al.	19
CHMP2A	0.0876644	0.0136782	0.385338	CHMP2A	0.646674	0.00629937	0.860853			318	CHMP2A	Host interacting proteins with SARS-COV-2	Gordon et al.	19
DNMT1	0.427643	-0.00766181	0.718813	DNMT1	0.477753	-0.0109452	0.768885			319	DNMT1	Host interacting proteins with SARS-COV-2	Gordon et al.	19
ECSIT	0.80879	0.00240697	0.947012	ECSIT	0.852823	-0.00325409	0.950135			320	ECSIT	Host interacting proteins with SARS-COV-2	Gordon et al.	19
PRKACA	0.0826107	-0.0132895	0.380914	PRKACA	0.0406402	-0.0274509	0.235596			321	PRKACA	Host interacting proteins with SARS-COV-2	Gordon et al.	19
TRMT1	0.986908	-0.00020495	0.994201	TRMT1	0.771659	-0.00650047	0.925317			322	TRMT1	Host interacting proteins with SARS-COV-2	Gordon et al.	19
PSMD8	0.405481	0.00841817	0.714433	PSMD8	0.293354	0.0158082	0.632171			323	PSMD8	Host interacting proteins with SARS-COV-2	Gordon et al.	19
PVR	0.584154	-0.00978884	0.841263	PVR	0.904383	-0.00392483	0.974176			324	PVR	Host interacting proteins with SARS-COV-2	Gordon et al.	19
REEP6	0.000140155	0.0747934	0.00238847	REEP6	0.000727766	0.112395	0.0129416			325	REEP6	Host interacting proteins with SARS-COV-2	Gordon et al.	19
UPF1	0.572849	0.00461255	0.838588	UPF1	0.210373	-0.0177556	0.562368			326	UPF1	Host interacting proteins with SARS-COV-2	Gordon et al.	19
AKAP8	0.912743	-0.00081931	0.968444	AKAP8	0.997196	4.4e-05	0.999527			327	AKAP8	Host interacting proteins with SARS-COV-2	Gordon et al.	19
EXOSC5	0.0304375	0.0376237	0.234886	EXOSC5	0.143386	0.0443646	0.465436			328	EXOSC5	Host interacting proteins with SARS-COV-2	Gordon et al.	19
FBXL12	0.672066	-0.00290141	0.887903	FBXL12	0.10263	-0.0202289	0.419757			329	FBXL12	Host interacting proteins with SARS-COV-2	Gordon et al.	19
NUP62	0.321678	0.00965027	0.663109	NUP62	0.559021	-0.00942538	0.802245			330	NUP62	Host interacting proteins with SARS-COV-2	Gordon et al.	19
TIMM29	0.590741	0.00542522	0.844801	TIMM29	0.915298	-0.00181902	0.977433			331	TIMM29	Host interacting proteins with SARS-COV-2	Gordon et al.	19
COQ8B	0.32184	0.0119252	0.663109	COQ8B	0.369752	0.0193844	0.693433			332	COQ8B	Host interacting proteins with SARS-COV-2	Gordon et al.	19
TLE5	0.473962	-0.0059032	0.765402	TLE5	0.0292589	-0.0275618	0.189998			333	TLE5	Host interacting proteins with SARS-COV-2	Gordon et al.	19	AES
KIAA0355	0.0220984	-0.0289854	0.192303	KIAA0355	0.0374239	-0.0470811	0.225094			334	KIAA0355	Sex specific in blood	Bongen et al.	19
CEACAM6	0.000255664	0.117954	0.00403661	CEACAM6	0.00146019	0.17197	0.0238887			335	CEACAM6	Sex specific in blood	Bongen et al.	19
ELANE	0.091535	0.0763838	0.388223	ELANE	0.905755	0.00898083	0.974176			336	ELANE	Sex specific in blood	Bongen et al.	19
CEACAM8	0.178348	0.042317	0.506559	CEACAM8	0.487308	-0.0359503	0.768885			337	CEACAM8	Sex specific in blood	Bongen et al.	19
NLRP2	6.87e-11	0.154524	1.34e-09	NLRP2	4.34e-05	0.159044	0.000887254			338	NLRP2	Sex specific in blood	Bongen et al.	19
CEP250	0.089504	0.019809	0.385338	CEP250	0.500782	0.0138447	0.768885			339	CEP250	Host interacting proteins with SARS-COV-2	Gordon et al.	20
FASTKD5	0.235861	0.0156792	0.560854	FASTKD5	0.0327856	0.0473069	0.206297			340	FASTKD5	Host interacting proteins with SARS-COV-2	Gordon et al.	20
AAR2	0.0928805	0.0249451	0.388223	AAR2	0.134856	0.0389182	0.4521			341	AAR2	Host interacting proteins with SARS-COV-2	Gordon et al.	20
POFUT1	0.91746	-0.00133869	0.968444	POFUT1	0.556535	-0.0130135	0.801976			342	POFUT1	Host interacting proteins with SARS-COV-2	Gordon et al.	20
RAE1	0.632933	0.00471764	0.885397	RAE1	0.829333	0.00363982	0.950135			343	RAE1	Host interacting proteins with SARS-COV-2	Gordon et al.	20
NINL	0.821935	0.00318028	0.947012	NINL	0.643417	-0.0106395	0.860853			344	NINL	Host interacting proteins with SARS-COV-2	Gordon et al.	20
COL6A1	0.0448924	-0.0319897	0.284166	COL6A1	0.0350683	-0.0560181	0.214074			345	COL6A1	Host interacting proteins with SARS-COV-2	Gordon et al.	21
PCNT	0.264553	-0.0106715	0.588055	PCNT	0.100979	-0.0275303	0.419757			346	PCNT	Host interacting proteins with SARS-COV-2	Gordon et al.	21
ADAMTS1	0.840502	-0.00482797	0.947012	ADAMTS1	0.722692	-0.0127233	0.919201			347	ADAMTS1	Host interacting proteins with SARS-COV-2	Gordon et al.	21
TMPRSS2	0.577456	0.015919	0.838588	TMPRSS2	0.162682	0.0664383	0.485671			348	TMPRSS2	Cell entry	Cell entry	21
HMOX1	0.0985133	0.0624958	0.39893	HMOX1	0.0124096	0.152642	0.120846			349	HMOX1	Host interacting proteins with SARS-COV-2	Gordon et al.	22
SUN2	0.726437	0.00475021	0.922711	SUN2	0.20551	0.028834	0.561812			350	SUN2	Host interacting proteins with SARS-COV-2	Gordon et al.	22
COMT	0.80997	-0.00199314	0.947012	COMT	0.262174	-0.0155346	0.616834			351	COMT	Host interacting proteins with SARS-COV-2	Gordon et al.	22
IL17RA	0.808288	0.00307378	0.947012	IL17RA	0.495391	0.0150652	0.768885			352	IL17RA	Host interacting proteins with SARS-COV-2	Gordon et al.	22
RBX1	0.292217	0.00857487	0.631166	RBX1	0.462056	-0.00959209	0.768885			353	RBX1	Host interacting proteins with SARS-COV-2	Gordon et al.	22
CYB5R3	0.141811	-0.0115563	0.46584	CYB5R3	0.0701831	-0.0244373	0.329941			354	CYB5R3	Host interacting proteins with SARS-COV-2	Gordon et al.	22
FOXRED2	0.519856	0.0106444	0.799327	FOXRED2	0.970884	-0.00103079	0.994384			355	FOXRED2	Host interacting proteins with SARS-COV-2	Gordon et al.	22
LGALS1	0.118545	-0.0246784	0.448933	LGALS1	0.056879	-0.0486979	0.290794			356	LGALS1	Sex specific in blood	Bongen et al.	22
ATP6AP1	0.743654	-0.00272324	0.925955	ATP6AP1	0.871719	-0.00238046	0.955853			357	ATP6AP1	Host interacting proteins with SARS-COV-2	Gordon et al.	X
PDZD11	0.955033	0.000630501	0.986372	PDZD11	0.243897	-0.0227534	0.608667			358	PDZD11	Host interacting proteins with SARS-COV-2	Gordon et al.	X
POLA1	0.338814	0.00906289	0.669445	POLA1	0.829797	0.00333438	0.950135			359	POLA1	Host interacting proteins with SARS-COV-2	Gordon et al.	X
GLA	0.0496552	-0.0278513	0.296343	GLA	0.00786845	-0.0625816	0.0869783			360	GLA	Host interacting proteins with SARS-COV-2	Gordon et al.	X
GRIPAP1	0.00839249	-0.0221074	0.0903297	GRIPAP1	0.0194543	-0.0373754	0.15551			361	GRIPAP1	Host interacting proteins with SARS-COV-2	Gordon et al.	X
HS6ST2	0.00766859	0.0296861	0.084769	HS6ST2	0.227258	0.0256264	0.588281			362	HS6ST2	Host interacting proteins with SARS-COV-2	Gordon et al.	X
RBM41	0.943578	0.000741523	0.977179	RBM41	0.412548	-0.0154368	0.730442			363	RBM41	Host interacting proteins with SARS-COV-2	Gordon et al.	X
XIST	2.94e-164	1.75249	1.2e-162	XIST	5.36e-61	1.76203	2.19e-59			364	XIST	Sex specific in blood	Bongen et al.	X
ZRSR2	1.96e-23	0.1146	5.02e-22	ZRSR2	3.78e-06	0.0931049	9.08e-05			365	ZRSR2	Sex specific in blood	Bongen et al.	X
ZFX	3.71e-39	0.162571	1.17e-37	ZFX	1.67e-11	0.148135	4.89e-10			366	ZFX	Sex specific in blood	Bongen et al.	X
EIF1AX	8.47e-34	0.138447	2.47e-32	EIF1AX	9.62e-15	0.137249	3.03e-13			367	EIF1AX	Sex specific in blood	Bongen et al.	X
RPS4X	3.61e-53	0.150511	1.34e-51	RPS4X	9.12e-19	0.138111	3.11e-17			368	RPS4X	Sex specific in blood	Bongen et al.	X
SMC1A	6.57e-19	0.0858948	1.58e-17	SMC1A	3.22e-07	0.0780231	8.23e-06			369	SMC1A	Sex specific in blood	Bongen et al.	X
CA5BP1	6.57e-13	0.0832681	1.41e-11	CA5BP1	0.00198483	0.0652136	0.0270599			370	CA5BP1	Sex specific in blood	Bongen et al.	X
CA5B	1.56e-07	0.0597616	2.78e-06	CA5B	0.0437978	0.0356172	0.246227			371	CA5B	Sex specific in blood	Bongen et al.	X
DDX3X	6.39e-30	0.127025	1.74e-28	DDX3X	3.79e-10	0.116183	1.03e-08			372	DDX3X	Sex specific in blood	Bongen et al.	X
ERCC6L	4.25e-08	0.0473559	7.9e-07	ERCC6L	2.14e-05	0.0531572	0.000460524			373	ERCC6L	Sex specific in blood	Bongen et al.	X
NKRF	0.837281	0.0027117	0.947012	NKRF	0.794161	0.00669287	0.933368			374	NKRF	Sex specific in blood	Bongen et al.	X
USP9X	0.000256606	0.0297286	0.00403661	USP9X	0.0289348	0.028898	0.189998			375	USP9X	Sex specific in blood	Bongen et al.	X
UBA1	1.26e-11	0.0406072	2.57e-10	UBA1	0.0019142	0.0302994	0.0269969			376	UBA1	Sex specific in blood	Bongen et al.	X
FUNDC1	0.00199242	0.041778	0.0262871	FUNDC1	0.0928078	0.0408865	0.408155			377	FUNDC1	Sex specific in blood	Bongen et al.	X
ACE2	0.488567	-0.0128821	0.777525	ACE2	0.605341	0.0191302	0.838182			378	ACE2	Cell entry		X
TLR7	0.913394	-0.0017686	0.968444	TLR7	0.84403	-0.0045423	0.950135			379	TLR7	RNA virus recognition		X
TLR8	0.820407	-0.00538231	0.947012	TLR8	0.97703	0.00115499	0.994384			380	TLR8	RNA virus recognition		X
KDM5D	0	-1.7163	0	KDM5D	1.8e-166	-1.72205	7.37e-164			381	IGHG1	Sex specific in SARS-COV-2	Nicole et al.	14
RPS4Y1	0	-2.19854	0	RPS4Y1	4.05e-129	-2.19315	3.31e-127			382	MS4A1	Sex specific in SARS-COV-2	Nicole et al.	11
EIF1AY	0	-1.14055	0	EIF1AY	1.69e-155	-1.13505	3.45e-153			383	SLAMF6	Sex specific in SARS-COV-2	Nicole et al.	1
DDX3Y	0	-1.80752	0	DDX3Y	4.77e-131	-1.86016	6.51e-129			384	TRAF5	Sex specific in SARS-COV-2	Nicole et al.	1
PRKY	0	-1.15934	0	PRKY	2.64e-106	-1.1999	1.55e-104			385	NPAT	Sex specific in SARS-COV-2	Nicole et al.	11
USP9Y	0	-1.16456	0	USP9Y	5.13e-130	-1.17478	5.25e-128			386	ARFGEF2	Sex specific in SARS-COV-2	Nicole et al.	20
UTY	0	-0.98674	0	UTY	3.98e-121	-1.00828	2.71e-119			387	MTND2P28	Sex specific in SARS-COV-2	Nicole et al.	1
TMSB4Y	6.34e-208	-0.408354	2.88e-206	TMSB4Y	1.12e-62	-0.387599	5.09e-61			388	MTRNR2L11	Sex specific in SARS-COV-2	Nicole et al.	1
ZFY	3.22e-255	-0.755067	1.65e-253	ZFY	3.31e-75	-0.722452	1.69e-73			389	FTH1	Sex specific in SARS-COV-2	Nicole et al.	11
ZBED1	3.8e-13	-0.0679723	8.64e-12	ZBED1	8.41e-06	-0.0753363	0.000191014			390	NDRG1	Sex specific in SARS-COV-2	Nicole et al.	8
CD99	7.53e-40	-0.134373	2.57e-38	CD99	7.59e-20	-0.14739	2.82e-18			391	DISC1	Sex specific in SARS-COV-2	Nicole et al.	1
IGHG1	0.135436	0.0691089	0.46584	IGHG1	0.0799147	0.145782	0.371422			392	ARRB2	Sex specific in SARS-COV-2	Nicole et al.	17
MS4A1	0.709095	0.0104321	0.917785	MS4A1	0.898587	0.00635927	0.974176			393	STATH	Sex specific in SARS-COV-2	Nicole et al.	4
SLAMF6	0.0891465	0.0338333	0.385338	SLAMF6	0.115236	0.0539175	0.44038			394	CADM1	Sex specific in SARS-COV-2	Nicole et al.	11
TRAF5	0.11616	-0.0245014	0.448094	TRAF5	0.0408816	-0.0584538	0.235596			395	MED11	Sex specific in SARS-COV-2	Nicole et al.	17
NPAT	0.0173989	-0.0246312	0.159293	NPAT	0.0162137	-0.043812	0.141094			396	CPQ	Sex specific in SARS-COV-2	Nicole et al.	2
ARFGEF2	0.366767	-0.00788616	0.699538	ARFGEF2	0.615256	0.00781133	0.838799			397	ZNF366	Sex specific in SARS-COV-2	Nicole et al.	5
MTND2P28	0.902817	-0.00341157	0.968444	MTND2P28	0.812964	-0.00931644	0.949122			398	CD300A	Sex specific in SARS-COV-2	Nicole et al.	17
MTRNR2L11	0.662556	0.000362707	0.887903	MTRNR2L11	0.651763	0.000724036	0.860853			399	NFKBID	Sex specific in SARS-COV-2	Nicole et al.	19
FTH1	0.733735	-0.0053639	0.925955	FTH1	0.361284	-0.0245417	0.687281
NDRG1	0.23474	-0.0148549	0.560854	NDRG1	0.194449	-0.0260534	0.537362
DISC1	0.566693	-0.00640357	0.838588	DISC1	0.056203	-0.0340856	0.290794
ARRB2	0.590168	-0.006861	0.844801	ARRB2	0.244062	-0.026995	0.608667
STATH	0.0854586	0.0226494	0.384094	STATH	0.0197714	0.0671493	0.15551
CADM1	0.599502	0.0100448	0.854343	CADM1	0.929396	0.00311395	0.982229
MED11	0.125948	0.0151148	0.454076	MED11	0.928559	0.00156969	0.982229
CPQ	0.00691452	-0.0349988	0.0785566	CPQ	0.000574746	-0.0722839	0.010685
ZNF366	0.786084	0.00560079	0.947012	ZNF366	0.11454	-0.0563589	0.44038
CD300A	0.207233	0.0269121	0.544485	CD300A	0.158251	-0.0485833	0.475917
NFKBID	0.321829	-0.023506	0.663109	NFKBID	0.0291521	-0.0908091	0.189998

## Sheet: Supplementary Table 1
Table S1	List of candidate genes examined in the current study
SN	Gene	Rationale	Reference
Autosomal Genes(374)
1	AP3B1	Host interacting proteins with SARS-COV-2	Gordon et al. (2020)
2	BRD4	Host interacting proteins with SARS-COV-2	Gordon et al. (2020)
3	BRD2	Host interacting proteins with SARS-COV-2	Gordon et al. (2020)
4	CWC27	Host interacting proteins with SARS-COV-2	Gordon et al. (2020)
5	ZC3H18	Host interacting proteins with SARS-COV-2	Gordon et al. (2020)
6	SLC44A2	Host interacting proteins with SARS-COV-2	Gordon et al. (2020)
7	PMPCB	Host interacting proteins with SARS-COV-2	Gordon et al. (2020)
8	YIF1A	Host interacting proteins with SARS-COV-2	Gordon et al. (2020)
9	ATP1B1	Host interacting proteins with SARS-COV-2	Gordon et al. (2020)
10	ACADM	Host interacting proteins with SARS-COV-2	Gordon et al. (2020)
11	ETFA	Host interacting proteins with SARS-COV-2	Gordon et al. (2020)
12	STOM	Host interacting proteins with SARS-COV-2	Gordon et al. (2020)
13	GGCX	Host interacting proteins with SARS-COV-2	Gordon et al. (2020)
14	ATP6V1A	Host interacting proteins with SARS-COV-2	Gordon et al. (2020)
15	PSMD8	Host interacting proteins with SARS-COV-2	Gordon et al. (2020)
16	REEP5	Host interacting proteins with SARS-COV-2	Gordon et al. (2020)
17	PMPCA	Host interacting proteins with SARS-COV-2	Gordon et al. (2020)
18	ANO6	Host interacting proteins with SARS-COV-2	Gordon et al. (2020)
19	PITRM1	Host interacting proteins with SARS-COV-2	Gordon et al. (2020)
20	SLC30A9	Host interacting proteins with SARS-COV-2	Gordon et al. (2020)
21	FASTKD5	Host interacting proteins with SARS-COV-2	Gordon et al. (2020)
22	SLC30A7	Host interacting proteins with SARS-COV-2	Gordon et al. (2020)
23	TUBGCP3	Host interacting proteins with SARS-COV-2	Gordon et al. (2020)
24	COQ8B	Host interacting proteins with SARS-COV-2	Gordon et al. (2020)
25	SAAL1	Host interacting proteins with SARS-COV-2	Gordon et al. (2020)
26	REEP6	Host interacting proteins with SARS-COV-2	Gordon et al. (2020)
27	INTS4	Host interacting proteins with SARS-COV-2	Gordon et al. (2020)
28	SLC25A21	Host interacting proteins with SARS-COV-2	Gordon et al. (2020)
29	TUBGCP2	Host interacting proteins with SARS-COV-2	Gordon et al. (2020)
30	TARS2	Host interacting proteins with SARS-COV-2	Gordon et al. (2020)
31	RTN4	Host interacting proteins with SARS-COV-2	Gordon et al. (2020)
32	FAM8A1	Host interacting proteins with SARS-COV-2	Gordon et al. (2020)
33	AASS	Host interacting proteins with SARS-COV-2	Gordon et al. (2020)
34	AKAP8L	Host interacting proteins with SARS-COV-2	Gordon et al. (2020)
35	AAR2	Host interacting proteins with SARS-COV-2	Gordon et al. (2020)
36	BZW2	Host interacting proteins with SARS-COV-2	Gordon et al. (2020)
37	RRP9	Host interacting proteins with SARS-COV-2	Gordon et al. (2020)
38	PABPC1	Host interacting proteins with SARS-COV-2	Gordon et al. (2020)
39	CSNK2A2	Host interacting proteins with SARS-COV-2	Gordon et al. (2020)
40	CSNK2B	Host interacting proteins with SARS-COV-2	Gordon et al. (2020)
41	G3BP1	Host interacting proteins with SARS-COV-2	Gordon et al. (2020)
42	PABPC4	Host interacting proteins with SARS-COV-2	Gordon et al. (2020)
43	LARP1	Host interacting proteins with SARS-COV-2	Gordon et al. (2020)
44	FAM98A	Host interacting proteins with SARS-COV-2	Gordon et al. (2020)
45	SNIP1	Host interacting proteins with SARS-COV-2	Gordon et al. (2020)
46	UPF1	Host interacting proteins with SARS-COV-2	Gordon et al. (2020)
47	MOV10	Host interacting proteins with SARS-COV-2	Gordon et al. (2020)
48	G3BP2	Host interacting proteins with SARS-COV-2	Gordon et al. (2020)
49	DDX21	Host interacting proteins with SARS-COV-2	Gordon et al. (2020)
50	RBM28	Host interacting proteins with SARS-COV-2	Gordon et al. (2020)
51	RPL36	Host interacting proteins with SARS-COV-2	Gordon et al. (2020)
52	GOLGA7	Host interacting proteins with SARS-COV-2	Gordon et al. (2020)
53	ZDHHC5	Host interacting proteins with SARS-COV-2	Gordon et al. (2020)
54	PRIM1	Host interacting proteins with SARS-COV-2	Gordon et al. (2020)
55	PRIM2	Host interacting proteins with SARS-COV-2	Gordon et al. (2020)
56	POLA2	Host interacting proteins with SARS-COV-2	Gordon et al. (2020)
57	COLGALT1	Host interacting proteins with SARS-COV-2	Gordon et al. (2020)
58	PKP2	Host interacting proteins with SARS-COV-2	Gordon et al. (2020)
59	AP2A2	Host interacting proteins with SARS-COV-2	Gordon et al. (2020)
60	GFER	Host interacting proteins with SARS-COV-2	Gordon et al. (2020)
61	ERGIC1	Host interacting proteins with SARS-COV-2	Gordon et al. (2020)
62	AP2M1	Host interacting proteins with SARS-COV-2	Gordon et al. (2020)
63	GRPEL1	Host interacting proteins with SARS-COV-2	Gordon et al. (2020)
64	TBCA	Host interacting proteins with SARS-COV-2	Gordon et al. (2020)
65	SBNO1	Host interacting proteins with SARS-COV-2	Gordon et al. (2020)
66	BCKDK	Host interacting proteins with SARS-COV-2	Gordon et al. (2020)
67	AKAP8	Host interacting proteins with SARS-COV-2	Gordon et al. (2020)
68	MYCBP2	Host interacting proteins with SARS-COV-2	Gordon et al. (2020)
69	SLU7	Host interacting proteins with SARS-COV-2	Gordon et al. (2020)
70	RIPK1	Host interacting proteins with SARS-COV-2	Gordon et al. (2020)
71	UBAP2L	Host interacting proteins with SARS-COV-2	Gordon et al. (2020)
72	TYSND1	Host interacting proteins with SARS-COV-2	Gordon et al. (2020)
73	PRRC2B	Host interacting proteins with SARS-COV-2	Gordon et al. (2020)
74	UBAP2	Host interacting proteins with SARS-COV-2	Gordon et al. (2020)
75	ZNF318	Host interacting proteins with SARS-COV-2	Gordon et al. (2020)
76	CRTC3	Host interacting proteins with SARS-COV-2	Gordon et al. (2020)
77	USP54	Host interacting proteins with SARS-COV-2	Gordon et al. (2020)
78	ZC3H7A	Host interacting proteins with SARS-COV-2	Gordon et al. (2020)
79	LARP4B	Host interacting proteins with SARS-COV-2	Gordon et al. (2020)
80	TCF12	Host interacting proteins with SARS-COV-2	Gordon et al. (2020)
81	PPIL3	Host interacting proteins with SARS-COV-2	Gordon et al. (2020)
82	PLEKHA5	Host interacting proteins with SARS-COV-2	Gordon et al. (2020)
83	TBKBP1	Host interacting proteins with SARS-COV-2	Gordon et al. (2020)
84	CIT	Host interacting proteins with SARS-COV-2	Gordon et al. (2020)
85	HSBP1	Host interacting proteins with SARS-COV-2	Gordon et al. (2020)
86	PCNT	Host interacting proteins with SARS-COV-2	Gordon et al. (2020)
87	CEP43	Host interacting proteins with SARS-COV-2	Gordon et al. (2020)
88	PRKAR2A	Host interacting proteins with SARS-COV-2	Gordon et al. (2020)
89	PRKACA	Host interacting proteins with SARS-COV-2	Gordon et al. (2020)
90	PRKAR2B	Host interacting proteins with SARS-COV-2	Gordon et al. (2020)
91	RDX	Host interacting proteins with SARS-COV-2	Gordon et al. (2020)
92	CENPF	Host interacting proteins with SARS-COV-2	Gordon et al. (2020)
93	TLE1	Host interacting proteins with SARS-COV-2	Gordon et al. (2020)
94	TLE3	Host interacting proteins with SARS-COV-2	Gordon et al. (2020)
95	TLE5	Host interacting proteins with SARS-COV-2	Gordon et al. (2020)
96	GOLGA3	Host interacting proteins with SARS-COV-2	Gordon et al. (2020)
97	GOLGA2	Host interacting proteins with SARS-COV-2	Gordon et al. (2020)
98	GOLGB1	Host interacting proteins with SARS-COV-2	Gordon et al. (2020)
99	CEP350	Host interacting proteins with SARS-COV-2	Gordon et al. (2020)
100	PDE4DIP	Host interacting proteins with SARS-COV-2	Gordon et al. (2020)
101	CEP135	Host interacting proteins with SARS-COV-2	Gordon et al. (2020)
102	CEP68	Host interacting proteins with SARS-COV-2	Gordon et al. (2020)
103	CNTRL	Host interacting proteins with SARS-COV-2	Gordon et al. (2020)
104	ERC1	Host interacting proteins with SARS-COV-2	Gordon et al. (2020)
105	GCC2	Host interacting proteins with SARS-COV-2	Gordon et al. (2020)
106	CLIP4	Host interacting proteins with SARS-COV-2	Gordon et al. (2020)
107	NIN	Host interacting proteins with SARS-COV-2	Gordon et al. (2020)
108	CEP112	Host interacting proteins with SARS-COV-2	Gordon et al. (2020)
109	MIPOL1	Host interacting proteins with SARS-COV-2	Gordon et al. (2020)
110	USP13	Host interacting proteins with SARS-COV-2	Gordon et al. (2020)
111	GCC1	Host interacting proteins with SARS-COV-2	Gordon et al. (2020)
112	JAKMIP1	Host interacting proteins with SARS-COV-2	Gordon et al. (2020)
113	CDK5RAP2	Host interacting proteins with SARS-COV-2	Gordon et al. (2020)
114	AKAP9	Host interacting proteins with SARS-COV-2	Gordon et al. (2020)
115	GORASP1	Host interacting proteins with SARS-COV-2	Gordon et al. (2020)
116	FYCO1	Host interacting proteins with SARS-COV-2	Gordon et al. (2020)
117	C1orf50	Host interacting proteins with SARS-COV-2	Gordon et al. (2020)
118	CEP250	Host interacting proteins with SARS-COV-2	Gordon et al. (2020)
119	TBK1	Host interacting proteins with SARS-COV-2	Gordon et al. (2020)
120	HOOK1	Host interacting proteins with SARS-COV-2	Gordon et al. (2020)
121	NINL	Host interacting proteins with SARS-COV-2	Gordon et al. (2020)
122	IMPDH2	Host interacting proteins with SARS-COV-2	Gordon et al. (2020)
123	SIRT5	Host interacting proteins with SARS-COV-2	Gordon et al. (2020)
124	NUTF2	Host interacting proteins with SARS-COV-2	Gordon et al. (2020)
125	ARF6	Host interacting proteins with SARS-COV-2	Gordon et al. (2020)
126	RNF41	Host interacting proteins with SARS-COV-2	Gordon et al. (2020)
127	SLC27A2	Host interacting proteins with SARS-COV-2	Gordon et al. (2020)
128	EIF4E2	Host interacting proteins with SARS-COV-2	Gordon et al. (2020)
129	POR	Host interacting proteins with SARS-COV-2	Gordon et al. (2020)
130	RAP1GDS1	Host interacting proteins with SARS-COV-2	Gordon et al. (2020)
131	WASHC4	Host interacting proteins with SARS-COV-2	Gordon et al. (2020)
132	FKBP15	Host interacting proteins with SARS-COV-2	Gordon et al. (2020)
133	GIGYF2	Host interacting proteins with SARS-COV-2	Gordon et al. (2020)
134	IDE	Host interacting proteins with SARS-COV-2	Gordon et al. (2020)
135	TIMM10	Host interacting proteins with SARS-COV-2	Gordon et al. (2020)
136	ALG11	Host interacting proteins with SARS-COV-2	Gordon et al. (2020)
137	NUP210	Host interacting proteins with SARS-COV-2	Gordon et al. (2020)
138	TIMM29	Host interacting proteins with SARS-COV-2	Gordon et al. (2020)
139	DNAJC11	Host interacting proteins with SARS-COV-2	Gordon et al. (2020)
140	TIMM10B	Host interacting proteins with SARS-COV-2	Gordon et al. (2020)
141	TIMM9	Host interacting proteins with SARS-COV-2	Gordon et al. (2020)
142	HDAC2	Host interacting proteins with SARS-COV-2	Gordon et al. (2020)
143	GPX1	Host interacting proteins with SARS-COV-2	Gordon et al. (2020)
144	TRMT1	Host interacting proteins with SARS-COV-2	Gordon et al. (2020)
145	ATP5MG	Host interacting proteins with SARS-COV-2	Gordon et al. (2020)
146	SIGMAR1	Host interacting proteins with SARS-COV-2	Gordon et al. (2020)
147	ATP13A3	Host interacting proteins with SARS-COV-2	Gordon et al. (2020)
148	AGPS	Host interacting proteins with SARS-COV-2	Gordon et al. (2020)
149	CYB5B	Host interacting proteins with SARS-COV-2	Gordon et al. (2020)
150	ACSL3	Host interacting proteins with SARS-COV-2	Gordon et al. (2020)
151	CYB5R3	Host interacting proteins with SARS-COV-2	Gordon et al. (2020)
152	RALA	Host interacting proteins with SARS-COV-2	Gordon et al. (2020)
153	COMT	Host interacting proteins with SARS-COV-2	Gordon et al. (2020)
154	RAB5C	Host interacting proteins with SARS-COV-2	Gordon et al. (2020)
155	RAB7A	Host interacting proteins with SARS-COV-2	Gordon et al. (2020)
156	RAB8A	Host interacting proteins with SARS-COV-2	Gordon et al. (2020)
157	RAB2A	Host interacting proteins with SARS-COV-2	Gordon et al. (2020)
158	RAB10	Host interacting proteins with SARS-COV-2	Gordon et al. (2020)
159	RAB14	Host interacting proteins with SARS-COV-2	Gordon et al. (2020)
160	RHOA	Host interacting proteins with SARS-COV-2	Gordon et al. (2020)
161	RAB1A	Host interacting proteins with SARS-COV-2	Gordon et al. (2020)
162	GNB1	Host interacting proteins with SARS-COV-2	Gordon et al. (2020)
163	GNG5	Host interacting proteins with SARS-COV-2	Gordon et al. (2020)
164	LMAN2	Host interacting proteins with SARS-COV-2	Gordon et al. (2020)
165	MOGS	Host interacting proteins with SARS-COV-2	Gordon et al. (2020)
166	TOR1AIP1	Host interacting proteins with SARS-COV-2	Gordon et al. (2020)
167	MTARC1	Host interacting proteins with SARS-COV-2	Gordon et al. (2020)
168	QSOX2	Host interacting proteins with SARS-COV-2	Gordon et al. (2020)
169	HS2ST1	Host interacting proteins with SARS-COV-2	Gordon et al. (2020)
170	NDUFAF2	Host interacting proteins with SARS-COV-2	Gordon et al. (2020)
171	SCCPDH	Host interacting proteins with SARS-COV-2	Gordon et al. (2020)
172	SCARB1	Host interacting proteins with SARS-COV-2	Gordon et al. (2020)
173	NAT14	Host interacting proteins with SARS-COV-2	Gordon et al. (2020)
174	DCAKD	Host interacting proteins with SARS-COV-2	Gordon et al. (2020)
175	FAM162A	Host interacting proteins with SARS-COV-2	Gordon et al. (2020)
176	DNAJC19	Host interacting proteins with SARS-COV-2	Gordon et al. (2020)
177	SELENOS	Host interacting proteins with SARS-COV-2	Gordon et al. (2020)
178	PTGES2	Host interacting proteins with SARS-COV-2	Gordon et al. (2020)
179	RAB18	Host interacting proteins with SARS-COV-2	Gordon et al. (2020)
180	MPHOSPH10	Host interacting proteins with SARS-COV-2	Gordon et al. (2020)
181	SRP72	Host interacting proteins with SARS-COV-2	Gordon et al. (2020)
182	ATE1	Host interacting proteins with SARS-COV-2	Gordon et al. (2020)
183	NSD2	Host interacting proteins with SARS-COV-2	Gordon et al. (2020)
184	SRP19	Host interacting proteins with SARS-COV-2	Gordon et al. (2020)
185	SRP54	Host interacting proteins with SARS-COV-2	Gordon et al. (2020)
186	MRPS25	Host interacting proteins with SARS-COV-2	Gordon et al. (2020)
187	DDX10	Host interacting proteins with SARS-COV-2	Gordon et al. (2020)
188	LARP7	Host interacting proteins with SARS-COV-2	Gordon et al. (2020)
189	MEPCE	Host interacting proteins with SARS-COV-2	Gordon et al. (2020)
190	NGDN	Host interacting proteins with SARS-COV-2	Gordon et al. (2020)
191	EXOSC8	Host interacting proteins with SARS-COV-2	Gordon et al. (2020)
192	NARS2	Host interacting proteins with SARS-COV-2	Gordon et al. (2020)
193	NOL10	Host interacting proteins with SARS-COV-2	Gordon et al. (2020)
194	CCDC86	Host interacting proteins with SARS-COV-2	Gordon et al. (2020)
195	SEPSECS	Host interacting proteins with SARS-COV-2	Gordon et al. (2020)
196	EXOSC5	Host interacting proteins with SARS-COV-2	Gordon et al. (2020)
197	EXOSC3	Host interacting proteins with SARS-COV-2	Gordon et al. (2020)
198	AATF	Host interacting proteins with SARS-COV-2	Gordon et al. (2020)
199	HECTD1	Host interacting proteins with SARS-COV-2	Gordon et al. (2020)
200	MRPS2	Host interacting proteins with SARS-COV-2	Gordon et al. (2020)
201	MRPS5	Host interacting proteins with SARS-COV-2	Gordon et al. (2020)
202	EXOSC2	Host interacting proteins with SARS-COV-2	Gordon et al. (2020)
203	MRPS27	Host interacting proteins with SARS-COV-2	Gordon et al. (2020)
204	GTF2F2	Host interacting proteins with SARS-COV-2	Gordon et al. (2020)
205	FBN1	Host interacting proteins with SARS-COV-2	Gordon et al. (2020)
206	FBN2	Host interacting proteins with SARS-COV-2	Gordon et al. (2020)
207	NUP214	Host interacting proteins with SARS-COV-2	Gordon et al. (2020)
208	NUP62	Host interacting proteins with SARS-COV-2	Gordon et al. (2020)
209	DCAF7	Host interacting proteins with SARS-COV-2	Gordon et al. (2020)
210	EIF4H	Host interacting proteins with SARS-COV-2	Gordon et al. (2020)
211	NUP54	Host interacting proteins with SARS-COV-2	Gordon et al. (2020)
212	MIB1	Host interacting proteins with SARS-COV-2	Gordon et al. (2020)
213	SPART	Host interacting proteins with SARS-COV-2	Gordon et al. (2020)
214	NEK9	Host interacting proteins with SARS-COV-2	Gordon et al. (2020)
215	ZNF503	Host interacting proteins with SARS-COV-2	Gordon et al. (2020)
216	NUP88	Host interacting proteins with SARS-COV-2	Gordon et al. (2020)
217	NUP58	Host interacting proteins with SARS-COV-2	Gordon et al. (2020)
218	MAT2B	Host interacting proteins with SARS-COV-2	Gordon et al. (2020)
219	FBLN5	Host interacting proteins with SARS-COV-2	Gordon et al. (2020)
220	PPT1	Host interacting proteins with SARS-COV-2	Gordon et al. (2020)
221	CUL2	Host interacting proteins with SARS-COV-2	Gordon et al. (2020)
222	MAP7D1	Host interacting proteins with SARS-COV-2	Gordon et al. (2020)
223	THTPA	Host interacting proteins with SARS-COV-2	Gordon et al. (2020)
224	ZYG11B	Host interacting proteins with SARS-COV-2	Gordon et al. (2020)
225	TIMM8B	Host interacting proteins with SARS-COV-2	Gordon et al. (2020)
226	RBX1	Host interacting proteins with SARS-COV-2	Gordon et al. (2020)
227	ELOC	Host interacting proteins with SARS-COV-2	Gordon et al. (2020)
228	ELOB	Host interacting proteins with SARS-COV-2	Gordon et al. (2020)
229	HMOX1	Host interacting proteins with SARS-COV-2	Gordon et al. (2020)
230	TRIM59	Host interacting proteins with SARS-COV-2	Gordon et al. (2020)
231	ARL6IP6	Host interacting proteins with SARS-COV-2	Gordon et al. (2020)
232	VPS39	Host interacting proteins with SARS-COV-2	Gordon et al. (2020)
233	CLCC1	Host interacting proteins with SARS-COV-2	Gordon et al. (2020)
234	VPS11	Host interacting proteins with SARS-COV-2	Gordon et al. (2020)
235	SUN2	Host interacting proteins with SARS-COV-2	Gordon et al. (2020)
236	ALG5	Host interacting proteins with SARS-COV-2	Gordon et al. (2020)
237	STOML2	Host interacting proteins with SARS-COV-2	Gordon et al. (2020)
238	NUP98	Host interacting proteins with SARS-COV-2	Gordon et al. (2020)
239	RAE1	Host interacting proteins with SARS-COV-2	Gordon et al. (2020)
240	MTCH1	Host interacting proteins with SARS-COV-2	Gordon et al. (2020)
241	HEATR3	Host interacting proteins with SARS-COV-2	Gordon et al. (2020)
242	MDN1	Host interacting proteins with SARS-COV-2	Gordon et al. (2020)
243	PLOD2	Host interacting proteins with SARS-COV-2	Gordon et al. (2020)
244	TOR1A	Host interacting proteins with SARS-COV-2	Gordon et al. (2020)
245	STC2	Host interacting proteins with SARS-COV-2	Gordon et al. (2020)
246	PLAT	Host interacting proteins with SARS-COV-2	Gordon et al. (2020)
247	ITGB1	Host interacting proteins with SARS-COV-2	Gordon et al. (2020)
248	CISD3	Host interacting proteins with SARS-COV-2	Gordon et al. (2020)
249	COL6A1	Host interacting proteins with SARS-COV-2	Gordon et al. (2020)
250	PVR	Host interacting proteins with SARS-COV-2	Gordon et al. (2020)
251	DNMT1	Host interacting proteins with SARS-COV-2	Gordon et al. (2020)
252	LOX	Host interacting proteins with SARS-COV-2	Gordon et al. (2020)
253	PCSK6	Host interacting proteins with SARS-COV-2	Gordon et al. (2020)
254	INHBE	Host interacting proteins with SARS-COV-2	Gordon et al. (2020)
255	NPC2	Host interacting proteins with SARS-COV-2	Gordon et al. (2020)
256	MFGE8	Host interacting proteins with SARS-COV-2	Gordon et al. (2020)
257	OS9	Host interacting proteins with SARS-COV-2	Gordon et al. (2020)
258	NPTX1	Host interacting proteins with SARS-COV-2	Gordon et al. (2020)
259	POGLUT2	Host interacting proteins with SARS-COV-2	Gordon et al. (2020)
260	POGLUT3	Host interacting proteins with SARS-COV-2	Gordon et al. (2020)
261	ERO1B	Host interacting proteins with SARS-COV-2	Gordon et al. (2020)
262	PLD3	Host interacting proteins with SARS-COV-2	Gordon et al. (2020)
263	FOXRED2	Host interacting proteins with SARS-COV-2	Gordon et al. (2020)
264	CHPF	Host interacting proteins with SARS-COV-2	Gordon et al. (2020)
265	PUSL1	Host interacting proteins with SARS-COV-2	Gordon et al. (2020)
266	EMC1	Host interacting proteins with SARS-COV-2	Gordon et al. (2020)
267	GGH	Host interacting proteins with SARS-COV-2	Gordon et al. (2020)
268	ERLEC1	Host interacting proteins with SARS-COV-2	Gordon et al. (2020)
269	IL17RA	Host interacting proteins with SARS-COV-2	Gordon et al. (2020)
270	NGLY1	Host interacting proteins with SARS-COV-2	Gordon et al. (2020)
271	SDF2	Host interacting proteins with SARS-COV-2	Gordon et al. (2020)
272	NEU1	Host interacting proteins with SARS-COV-2	Gordon et al. (2020)
273	GDF15	Host interacting proteins with SARS-COV-2	Gordon et al. (2020)
274	TM2D3	Host interacting proteins with SARS-COV-2	Gordon et al. (2020)
275	ERP44	Host interacting proteins with SARS-COV-2	Gordon et al. (2020)
276	EDEM3	Host interacting proteins with SARS-COV-2	Gordon et al. (2020)
277	SIL1	Host interacting proteins with SARS-COV-2	Gordon et al. (2020)
278	POFUT1	Host interacting proteins with SARS-COV-2	Gordon et al. (2020)
279	SMOC1	Host interacting proteins with SARS-COV-2	Gordon et al. (2020)
280	PLEKHF2	Host interacting proteins with SARS-COV-2	Gordon et al. (2020)
281	FBXL12	Host interacting proteins with SARS-COV-2	Gordon et al. (2020)
282	UGGT2	Host interacting proteins with SARS-COV-2	Gordon et al. (2020)
283	CHPF2	Host interacting proteins with SARS-COV-2	Gordon et al. (2020)
284	ADAMTS1	Host interacting proteins with SARS-COV-2	Gordon et al. (2020)
285	HYOU1	Host interacting proteins with SARS-COV-2	Gordon et al. (2020)
286	FKBP7	Host interacting proteins with SARS-COV-2	Gordon et al. (2020)
287	ADAM9	Host interacting proteins with SARS-COV-2	Gordon et al. (2020)
288	FKBP10	Host interacting proteins with SARS-COV-2	Gordon et al. (2020)
289	SLC9A3R1	Host interacting proteins with SARS-COV-2	Gordon et al. (2020)
290	CHMP2A	Host interacting proteins with SARS-COV-2	Gordon et al. (2020)
291	CSDE1	Host interacting proteins with SARS-COV-2	Gordon et al. (2020)
292	TOMM70	Host interacting proteins with SARS-COV-2	Gordon et al. (2020)
293	MARK3	Host interacting proteins with SARS-COV-2	Gordon et al. (2020)
294	MARK2	Host interacting proteins with SARS-COV-2	Gordon et al. (2020)
295	DPH5	Host interacting proteins with SARS-COV-2	Gordon et al. (2020)
296	DCTPP1	Host interacting proteins with SARS-COV-2	Gordon et al. (2020)
297	MARK1	Host interacting proteins with SARS-COV-2	Gordon et al. (2020)
298	PTBP2	Host interacting proteins with SARS-COV-2	Gordon et al. (2020)
299	BAG5	Host interacting proteins with SARS-COV-2	Gordon et al. (2020)
300	UBXN8	Host interacting proteins with SARS-COV-2	Gordon et al. (2020)
301	GPAA1	Host interacting proteins with SARS-COV-2	Gordon et al. (2020)
302	WFS1	Host interacting proteins with SARS-COV-2	Gordon et al. (2020)
303	ABCC1	Host interacting proteins with SARS-COV-2	Gordon et al. (2020)
304	F2RL1	Host interacting proteins with SARS-COV-2	Gordon et al. (2020)
305	SCAP	Host interacting proteins with SARS-COV-2	Gordon et al. (2020)
306	DPY19L1	Host interacting proteins with SARS-COV-2	Gordon et al. (2020)
307	TMEM97	Host interacting proteins with SARS-COV-2	Gordon et al. (2020)
308	SLC30A6	Host interacting proteins with SARS-COV-2	Gordon et al. (2020)
309	TAPT1	Host interacting proteins with SARS-COV-2	Gordon et al. (2020)
310	ERMP1	Host interacting proteins with SARS-COV-2	Gordon et al. (2020)
311	NLRX1	Host interacting proteins with SARS-COV-2	Gordon et al. (2020)
312	RETREG3	Host interacting proteins with SARS-COV-2	Gordon et al. (2020)
313	PIGO	Host interacting proteins with SARS-COV-2	Gordon et al. (2020)
314	FAR2	Host interacting proteins with SARS-COV-2	Gordon et al. (2020)
315	ECSIT	Host interacting proteins with SARS-COV-2	Gordon et al. (2020)
316	ALG8	Host interacting proteins with SARS-COV-2	Gordon et al. (2020)
317	TMEM39B	Host interacting proteins with SARS-COV-2	Gordon et al. (2020)
318	GHITM	Host interacting proteins with SARS-COV-2	Gordon et al. (2020)
319	ACAD9	Host interacting proteins with SARS-COV-2	Gordon et al. (2020)
320	NDFIP2	Host interacting proteins with SARS-COV-2	Gordon et al. (2020)
321	BCS1L	Host interacting proteins with SARS-COV-2	Gordon et al. (2020)
322	NDUFAF1	Host interacting proteins with SARS-COV-2	Gordon et al. (2020)
323	TMED5	Host interacting proteins with SARS-COV-2	Gordon et al. (2020)
324	NDUFB9	Host interacting proteins with SARS-COV-2	Gordon et al. (2020)
325	PIGS	Host interacting proteins with SARS-COV-2	Gordon et al. (2020)
326	DEFA1B	Sex specific in blood	Bongen et al. (2019)
327	DEFA3	Sex specific in blood	Bongen et al. (2019)
328	MPO	Sex specific in blood	Bongen et al. (2019)
329	CTSG	Sex specific in blood	Bongen et al. (2019)
330	DEFA1	Sex specific in blood	Bongen et al. (2019)
331	DEFA4	Sex specific in blood	Bongen et al. (2019)
332	ASCL2	Sex specific in blood	Bongen et al. (2019)
333	KIAA0355	Sex specific in blood	Bongen et al. (2019)
334	DACT1	Sex specific in blood	Bongen et al. (2019)
335	CEACAM6	Sex specific in blood	Bongen et al. (2019)
336	LGALS1	Sex specific in blood	Bongen et al. (2019)
337	ELANE	Sex specific in blood	Bongen et al. (2019)
338	EDAR	Sex specific in blood	Bongen et al. (2019)
339	MAL	Sex specific in blood	Bongen et al. (2019)
340	SOCS2	Sex specific in blood	Bongen et al. (2019)
341	MAN1C1	Sex specific in blood	Bongen et al. (2019)
342	CEACAM8	Sex specific in blood	Bongen et al. (2019)
343	TESC	Sex specific in blood	Bongen et al. (2019)
344	HELB	Sex specific in blood	Bongen et al. (2019)
345	FGF9	Sex specific in blood	Bongen et al. (2019)
346	VENTX	Sex specific in blood	Bongen et al. (2019)
347	PAG1	Sex specific in blood	Bongen et al. (2019)
348	NLRP2	Sex specific in blood	Bongen et al. (2019)
349	IGHG1	Sex specific in SARS-COV-2	Nicole et al. (2020)
350	MS4A1	Sex specific in SARS-COV-2	Nicole et al. (2020)
351	SLAMF6	Sex specific in SARS-COV-2	Nicole et al. (2020)
352	TRAF5	Sex specific in SARS-COV-2	Nicole et al. (2020)
353	NPAT	Sex specific in SARS-COV-2	Nicole et al. (2020)
354	ARFGEF2	Sex specific in SARS-COV-2	Nicole et al. (2020)
355	MTND2P28	Sex specific in SARS-COV-2	Nicole et al. (2020)
356	MTRNR2L11	Sex specific in SARS-COV-2	Nicole et al. (2020)
357	FTH1	Sex specific in SARS-COV-2	Nicole et al. (2020)
358	NDRG1	Sex specific in SARS-COV-2	Nicole et al. (2020)
359	DISC1	Sex specific in SARS-COV-2	Nicole et al. (2020)
360	ARRB2	Sex specific in SARS-COV-2	Nicole et al. (2020)
361	STATH	Sex specific in SARS-COV-2	Nicole et al. (2020)
362	CADM1	Sex specific in SARS-COV-2	Nicole et al. (2020)
363	MED11	Sex specific in SARS-COV-2	Nicole et al. (2020)
364	CPQ	Sex specific in SARS-COV-2	Nicole et al. (2020)
365	ZNF366	Sex specific in SARS-COV-2	Nicole et al. (2020)
366	CD300A	Sex specific in SARS-COV-2	Nicole et al. (2020)
367	NFKBID	Sex specific in SARS-COV-2	Nicole et al. (2020)
368	ADAM17	Cell entry in SARS-COV-2	Palau et al. (2020)
369	CTSB	Cell entry in SARS-COV-2	Pabmanabhan et al. (2020)
370	CTSL	Cell entry in SARS-COV-2	Pabmanabhan et al. (2020)
371	TMPRSS2	Cell entry in SARS-COV-2	Hoffman et al (2020); Ou et al. (2020)
372	CXCL1	Sex specific in SARS-COV	Channappanavar et al. (2017)
373	IL6	Sex specific in SARS-COV	Channappanavar et al. (2017)
374	CCL2	Sex specific in SARS-COV	Channappanavar et al. (2017)
X-Linked Genes (24)
1	POLA1	Host interacting proteins with SARS-COV-2	Gordon et al. (2020)
2	PDZD11	Host interacting proteins with SARS-COV-2	Gordon et al. (2020)
3	RBM41	Host interacting proteins with SARS-COV-2	Gordon et al. (2020)
4	GRIPAP1	Host interacting proteins with SARS-COV-2	Gordon et al. (2020)
5	GLA	Host interacting proteins with SARS-COV-2	Gordon et al. (2020)
6	ATP6AP1	Host interacting proteins with SARS-COV-2	Gordon et al. (2020)
7	HS6ST2	Host interacting proteins with SARS-COV-2	Gordon et al. (2020)
8	XIST	Sex specific in blood	Bongen et al. (2019)
9	ZRSR2	Sex specific in blood	Bongen et al. (2019)
10	ZFX	Sex specific in blood	Bongen et al. (2019)
11	EIF1AX	Sex specific in blood	Bongen et al. (2019)
12	RPS4X	Sex specific in blood	Bongen et al. (2019)
13	SMC1A	Sex specific in blood	Bongen et al. (2019)
14	CA5BP1	Sex specific in blood	Bongen et al. (2019)
15	CA5B	Sex specific in blood	Bongen et al. (2019)
16	DDX3X	Sex specific in blood	Bongen et al. (2019)
17	ERCC6L	Sex specific in blood	Bongen et al. (2019)
18	NKRF	Sex specific in blood	Bongen et al. (2019)
19	USP9X	Sex specific in blood	Bongen et al. (2019)
20	UBA1	Sex specific in blood	Bongen et al. (2019)
21	FUNDC1	Sex specific in blood	Bongen et al. (2019)
22	ACE2	Cell entry in SARS-COV-2	Hoffman et al (2020); Ou et al. (2020)
23	TLR7	SARS-COV-2 viral RNA recognition	Moreno-Eutimio et al. (2020)
24	TLR8	SARS-COV-2 viral RNA recognition	Moreno-Eutimio et al. (2020)

## Sheet: Supplementary Table 2
Table S2	Results obtained from the sex-based expression analysis performed on the autosomal genes (segregated by tissues)
LUNG (GTEx)						NASAL EPITHELIA (GEO)
Genes	Log10_FC	pvalue	FDR			Genes	Log10_FC	pvalue	FDR
NLRP2	0.154524	6.87e-11	1.34e-09			TMEM97	0.328748	0.00239444	0.0936823
REEP6	0.0747934	0.000140155	0.00238847			CEACAM6	0.35279	0.00311965	0.108495
CEACAM6	0.117954	0.000255664	0.00403661			RAB5C	0.197	0.0127451	0.204938
CRTC3	-0.0353987	0.000767004	0.0116187			ECSIT	0.144933	0.00977554	0.204938
CIT	0.0804161	0.00156273	0.0220399			ATE1	-0.334681	0.0139502	0.204938
SRP54	0.0266024	0.00151978	0.0220399			SIGMAR1	0.135866	0.0146857	0.204938
PLAT	-0.0852602	0.00195439	0.0262871			PLD3	0.204328	0.00996909	0.204938
MTARC1	0.0564266	0.00406693	0.0519804			PRKAR2B	0.405151	0.0140463	0.204938
CLIP4	-0.033434	0.0048741	0.0604093			NLRP2	0.491622	0.0117599	0.204938
PAG1	-0.0467383	0.00519102	0.0624449			VPS11	0.196756	0.0123458	0.204938
DEFA4	0.14136	0.00628596	0.0734559			PRKACA	0.191605	0.0130084	0.204938
CPQ	-0.0349988	0.00691452	0.0785566			GOLGA2	0.187496	0.0125766	0.204938
NARS2	0.0331351	0.00891653	0.0935093			REEP6	0.251328	0.00750767	0.204938
TMEM97	0.0754589	0.0124815	0.127624			ZNF318	0.194664	0.0164123	0.214534
DACT1	-0.0611573	0.0133803	0.133476			SLC44A2	0.224538	0.0164499	0.214534
RAB8A	0.0241575	0.0148011	0.144134			CRTC3	0.232748	0.0178983	0.224086
SEPSECS	-0.0320358	0.016648	0.158349			PIGS	0.305462	0.0190726	0.229604
TESC	-0.0398844	0.0175262	0.159293			PUSL1	0.147269	0.0203354	0.235741
NPAT	-0.0246312	0.0173989	0.159293			SLC30A9	0.191067	0.0225541	0.249777
ZNF318	-0.0263644	0.0191354	0.170139			TOR1A	0.218076	0.0231423	0.249777
KIAA0355	-0.0289854	0.0220984	0.192303			DCAF7	0.128908	0.0247662	0.258394
FBN1	-0.0426257	0.0225853	0.192445			RNF41	0.160681	0.0270635	0.273255
TMED5	0.0236349	0.0234285	0.195556			NUP88	0.0931345	0.0314963	0.298737
HOOK1	0.0454033	0.0250827	0.205177			CDK5RAP2	0.151218	0.0309949	0.298737
MPO	0.0974871	0.0273492	0.219329			MAN1C1	0.247412	0.0431511	0.299627
CXCL1	0.096214	0.0298803	0.234886			DNAJC19	0.174958	0.0442106	0.299627
EXOSC5	0.0376237	0.0304375	0.234886			GOLGB1	0.166815	0.0382172	0.299627
PCSK6	-0.0266183	0.0310828	0.235423			RDX	0.179328	0.0405081	0.299627
PTBP2	-0.0217229	0.0347248	0.249793			NUP210	0.172462	0.0405658	0.299627
DNAJC19	0.0246653	0.0338429	0.249793			PRIM1	0.166294	0.0386005	0.299627
DEFA3	0.146703	0.0348123	0.249793			KIAA0355	0.188866	0.0405213	0.299627
ATP1B1	0.0505308	0.035893	0.253107			CHPF2	0.165294	0.0397053	0.299627
DEFA1	0.0229261	0.0382455	0.265126			THTPA	-0.191647	0.0427832	0.299627
RAB10	0.0208915	0.0405974	0.267812			GCC1	0.164202	0.0383073	0.299627
TIMM10	0.0271227	0.0403735	0.267812			NUP54	0.164353	0.040842	0.299627
NDUFAF1	0.0347964	0.0403269	0.267812			RAB14	0.153529	0.0441272	0.299627
MARK1	-0.0319328	0.0423044	0.274643			STOML2	0.139454	0.044992	0.299627
MRPS5	0.0180462	0.0451609	0.284166			AKAP8	0.207235	0.0427539	0.299627
COL6A1	-0.0319897	0.0448924	0.284166			HS2ST1	0.164067	0.0475801	0.310262
ALG8	0.0258005	0.0474414	0.293993			DNAJC11	0.163092	0.0524043	0.314788
TCF12	-0.0208071	0.0483453	0.295123			POLA2	0.186429	0.0529218	0.314788
MRPS2	0.0224086	0.0499943	0.296343			COMT	0.111613	0.0533028	0.314788
VENTX	-0.0335279	0.0526914	0.303532			UPF1	0.357227	0.0503657	0.314788
SCARB1	0.0481506	0.0522723	0.303532			NDFIP2	0.282261	0.0493011	0.314788
CSNK2B	-0.0125216	0.0577075	0.306524			TYSND1	0.146899	0.0544002	0.31532
HYOU1	0.0387779	0.0567986	0.306524			BCS1L	0.155008	0.0560679	0.319077
ALG5	0.0288201	0.0573842	0.306524			WFS1	0.159462	0.0606592	0.32659
DCTPP1	0.0293966	0.0558299	0.306524			AP3B1	0.110143	0.0590934	0.32659
AATF	0.0164184	0.0550297	0.306524			AGPS	-0.142798	0.0615616	0.32659
FKBP10	-0.0354058	0.0544052	0.306524			CISD3	0.322622	0.0603594	0.32659
GGCX	0.015958	0.0595	0.308936			GPAA1	0.207109	0.0634955	0.32884
LMAN2	0.019484	0.0596723	0.308936			EXOSC2	0.115782	0.064087	0.32884
HDAC2	0.0160768	0.0608594	0.311144			DCTPP1	0.0928571	0.0667213	0.329379
DEFA1B	0.0277707	0.0714731	0.353645			PTBP2	-0.13337	0.0656262	0.329379
TIMM8B	0.0282512	0.0717667	0.353645			NUP62	0.0924118	0.0673491	0.329379
TBK1	-0.0184041	0.0712102	0.353645			CTSG	-0.472042	0.0731811	0.333894
CWC27	0.0173219	0.0762151	0.371095			FBLN5	0.177328	0.0722177	0.333894
MOV10	-0.026476	0.079133	0.380769			UBXN8	0.179462	0.0715798	0.333894
SLC30A7	-0.0260325	0.0836755	0.380914			BAG5	0.114067	0.073606	0.333894
JAKMIP1	0.0261999	0.0820893	0.380914			EIF4H	0.0852857	0.0717693	0.333894
USP54	0.029181	0.0838196	0.380914			UBAP2	0.164345	0.075659	0.338304
COLGALT1	-0.0201534	0.0814839	0.380914			TUBGCP3	0.126706	0.0769317	0.33915
PRKACA	-0.0132895	0.0826107	0.380914			HSBP1	0.120378	0.0838755	0.340821
STATH	0.0226494	0.0854586	0.384094			UBAP2L	0.0996303	0.0871107	0.340821
NDFIP2	0.0200718	0.0874194	0.385338			MRPS2	0.0739496	0.0838965	0.340821
CHMP2A	0.0136782	0.0876644	0.385338			DPH5	0.15505	0.0824837	0.340821
CEP250	0.019809	0.089504	0.385338			CSNK2A2	0.127496	0.0793951	0.340821
SLAMF6	0.0338333	0.0891465	0.385338			NUP214	0.123185	0.0805653	0.340821
ACADM	0.023541	0.0930216	0.388223			DDX10	0.121605	0.0868935	0.340821
ELANE	0.0763838	0.091535	0.388223			FBXL12	-0.241076	0.0867044	0.340821
AAR2	0.0249451	0.0928805	0.388223			ACADM	0.187756	0.0805853	0.340821
MAP7D1	-0.0170898	0.0956722	0.3949			MEPCE	0.120975	0.0896379	0.346378
TOMM70	0.0172047	0.0965526	0.3949			CWC27	0.156731	0.0961765	0.367113
HMOX1	0.0624958	0.0985133	0.39893			BZW2	-0.103403	0.100383	0.369646
UGGT2	-0.0164522	0.102086	0.409343			HOOK1	-0.23937	0.0983579	0.369646
CEP68	-0.0204691	0.106478	0.418744			CTSB	0.158462	0.100114	0.369646
DPY19L1	0.0171247	0.105705	0.418744			TBKBP1	0.142176	0.10659	0.387937
TBCA	0.0134264	0.111359	0.43377			QSOX2	0.137689	0.110103	0.396117
EIF4E2	0.0190592	0.117228	0.448094			RAP1GDS1	0.137689	0.113514	0.403748
TRAF5	-0.0245014	0.11616	0.448094			TOR1AIP1	-0.122092	0.118862	0.418019
LGALS1	-0.0246784	0.118545	0.448933			PCNT	0.133622	0.122837	0.4272
LARP7	0.0191978	0.128784	0.454076			ERC1	0.127655	0.131508	0.447412
SRP72	0.0162429	0.125787	0.454076			FKBP15	0.0862017	0.13498	0.454287
NSD2	-0.0148872	0.122432	0.454076			IL17RA	0.140479	0.140744	0.460154
PRKAR2B	-0.0241728	0.126639	0.454076			FOXRED2	0.155941	0.14075	0.460154
NDUFB9	0.0170227	0.124516	0.454076			RALA	0.138487	0.141133	0.460154
STOML2	0.0197978	0.12772	0.454076			PDZD11	0.098437	0.143313	0.462443
ZC3H18	0.0118882	0.125473	0.454076			AATF	0.0888319	0.147057	0.469681
MED11	0.0151148	0.125948	0.454076			GPX1	0.0785126	0.157802	0.498908
PRKAR2A	0.0143494	0.130269	0.455383			INTS4	0.0834706	0.160087	0.501071
ZYG11B	-0.0136513	0.14351	0.46584			CCDC86	0.0749748	0.163898	0.502941
DPH5	0.0213519	0.142834	0.46584			PLEKHA5	0.142849	0.169531	0.512006
MPHOSPH10	0.0205504	0.14316	0.46584			SAAL1	0.119655	0.170123	0.512006
ATP13A3	-0.0324105	0.136996	0.46584			GHITM	0.0982941	0.177237	0.523352
AP3B1	0.0162647	0.135583	0.46584			PPIL3	0.174832	0.176914	0.523352
SOCS2	-0.0356226	0.142583	0.46584			PMPCA	0.0933361	0.184608	0.535021
ZC3H7A	-0.0130018	0.141803	0.46584			SNIP1	0.0883782	0.183349	0.535021
CYB5R3	-0.0115563	0.141811	0.46584			PABPC1	0.122261	0.193342	0.548076
IGHG1	0.0691089	0.135436	0.46584			ACSL3	0.107849	0.191437	0.548076
ATP6V1A	0.0169229	0.154208	0.46834			MARK3	0.0640588	0.194365	0.548076
RRP9	0.0280113	0.151742	0.46834			SCAP	0.0648403	0.199545	0.557658
SIL1	0.0144968	0.149371	0.46834			FAM98A	0.0846134	0.203928	0.559909
SIRT5	0.0200516	0.152358	0.46834			HYOU1	0.097437	0.20343	0.559909
ASCL2	0.0229443	0.1551	0.46834			HDAC2	-0.0587059	0.207647	0.56516
FGF9	-0.0225814	0.155732	0.46834			ZC3H18	-0.0970756	0.21259	0.573626
SELENOS	0.0174901	0.150756	0.46834			PRIM2	0.113773	0.223366	0.597551
CEP112	-0.0164391	0.154888	0.46834			TARS2	0.0878067	0.226938	0.601964
AKAP8L	-0.0146539	0.145702	0.46834			CNTRL	-0.0810588	0.229958	0.604847
BRD4	-0.0130718	0.152827	0.46834			TUBGCP2	0.110092	0.244873	0.614689
NPC2	0.031336	0.162645	0.48556			AKAP8L	0.0852185	0.245085	0.614689
ERLEC1	0.0150353	0.164648	0.487509			RAB2A	-0.0726218	0.23952	0.614689
SLC25A21	-0.00841501	0.165682	0.487509			ABCC1	-0.0824286	0.245483	0.614689
UBAP2L	-0.00974464	0.167977	0.490733			PLOD2	-0.118866	0.243192	0.614689
YIF1A	0.0200307	0.16996	0.493005			GRPEL1	0.0592185	0.238054	0.614689
FAM8A1	-0.0139286	0.174386	0.500982			LARP7	0.0521513	0.249945	0.620895
CISD3	0.0193226	0.17516	0.500982			MARK2	-0.295924	0.252216	0.621602
CEACAM8	0.042317	0.178348	0.506559			NINL	-0.104471	0.293114	0.629474
SLC9A3R1	0.015664	0.183753	0.518311			TMEM39B	0.086563	0.271662	0.629474
AASS	0.0258587	0.185392	0.519352			BRD4	0.0967647	0.292513	0.629474
PIGS	0.0139878	0.186695	0.519444			ZYG11B	0.0806303	0.287473	0.629474
OS9	0.0102645	0.188679	0.521416			CEP112	0.0760756	0.288283	0.629474
NEU1	0.0168264	0.196544	0.539506			RAB18	0.0876891	0.295398	0.629474
WFS1	0.0184136	0.19884	0.539744			TM2D3	0.0772773	0.282841	0.629474
SIGMAR1	0.0174475	0.200043	0.539744			POR	0.0878067	0.291056	0.629474
ZNF503	-0.0228478	0.200589	0.539744			GFER	0.0880924	0.266981	0.629474
SLC30A6	0.0146368	0.210175	0.544485			ARF6	0.0954622	0.272749	0.629474
RHOA	-0.00903334	0.211117	0.544485			TCF12	0.0972773	0.290103	0.629474
GRPEL1	0.0154026	0.219658	0.544485			COL6A1	-0.188992	0.297642	0.629474
ERGIC1	0.0120567	0.216	0.544485			PAG1	-0.119975	0.26574	0.629474
NDUFAF2	0.0154589	0.218513	0.544485			CSDE1	0.100966	0.294687	0.629474
MRPS27	0.0153243	0.210983	0.544485			CHPF	0.104966	0.271746	0.629474
PRIM2	0.014384	0.21759	0.544485			TBCA	-0.0727731	0.28757	0.629474
MEPCE	0.0174533	0.207125	0.544485			SIL1	0.0822605	0.295969	0.629474
GOLGA2	-0.00958413	0.206505	0.544485			CYB5B	0.0606639	0.265382	0.629474
TLE1	-0.0156795	0.214926	0.544485			PKP2	0.0999076	0.261339	0.629474
CDK5RAP2	0.0112882	0.213143	0.544485			GIGYF2	0.0618739	0.310418	0.641815
FKBP15	-0.0133627	0.211705	0.544485			MAL	0.436529	0.312162	0.641815
CD300A	0.0269121	0.207233	0.544485			NDUFAF1	-0.0572269	0.315669	0.641815
PLEKHF2	0.0130617	0.227479	0.550527			NIN	0.0731176	0.315398	0.641815
PRRC2B	-0.0121849	0.225098	0.550527			NDUFB9	0.0588487	0.315781	0.641815
PIGO	0.0155249	0.226368	0.550527			DCAKD	-0.0857563	0.314219	0.641815
POGLUT3	-0.0174925	0.225843	0.550527			GGCX	0.0863025	0.319041	0.644257
PRIM1	0.0198292	0.23198	0.558117			OS9	0.0495714	0.323071	0.648214
FASTKD5	0.0156792	0.235861	0.560854			ERMP1	-0.110975	0.334733	0.657117
NDRG1	-0.0148549	0.23474	0.560854			UGGT2	-0.0593025	0.337211	0.657117
GHITM	0.0108132	0.243043	0.574593			BCKDK	0.0574706	0.338398	0.657117
FKBP7	-0.0164359	0.249678	0.574717			ATP1B1	0.0918151	0.334788	0.657117
ARL6IP6	0.0138396	0.245984	0.574717			SLU7	0.0767731	0.335271	0.657117
EXOSC3	0.0145606	0.245941	0.574717			RIPK1	0.0605294	0.340105	0.657117
NUP88	0.00887504	0.2495	0.574717			CEP350	-0.109092	0.349685	0.671481
MIB1	-0.0125619	0.250121	0.574717			TAPT1	-0.075084	0.354588	0.676745
RALA	-0.0179431	0.253749	0.575356			TBK1	0.0677983	0.363648	0.68983
POLA2	0.0098744	0.254359	0.575356			RBX1	-0.0343866	0.373936	0.705072
ANO6	-0.0163389	0.256026	0.575356			SRP19	-0.132017	0.377612	0.70774
NAT14	0.0178607	0.255377	0.575356			FASTKD5	0.0549748	0.388528	0.715348
GNB1	-0.00855353	0.260716	0.582693			CCL2	-0.24405	0.388377	0.715348
PCNT	-0.0106715	0.264553	0.588055			SBNO1	-0.0692017	0.392329	0.718122
TARS2	0.0170516	0.271531	0.600305			MRPS25	-0.0707395	0.395533	0.719779
TUBGCP2	-0.00741063	0.282142	0.62041			FKBP7	0.0636555	0.400294	0.720068
ALG11	0.00912659	0.2855	0.624436			SUN2	-0.111588	0.399754	0.720068
GCC2	-0.0117892	0.287348	0.625135			CEP135	0.0644622	0.406117	0.726369
RAB18	-0.00748015	0.294184	0.631166			PLEKHF2	-0.0560504	0.410024	0.72919
THTPA	0.0131534	0.29475	0.631166			SLC27A2	0.101042	0.414337	0.732698
RBX1	0.00857487	0.292217	0.631166			DDX21	0.0477983	0.422604	0.743119
SLC27A2	0.0296602	0.296404	0.631402			MRPS27	0.0586387	0.429479	0.750988
TYSND1	0.0149594	0.302701	0.640052			SEPSECS	0.0564622	0.439916	0.764966
SDF2	0.00776033	0.303595	0.640052			PMPCB	-0.0535714	0.442914	0.765923
EXOSC2	0.011888	0.3115	0.653351			SCARB1	0.0656723	0.448518	0.769319
CHPF	-0.0134801	0.326895	0.663109			PPT1	0.0466975	0.449793	0.769319
GOLGA7	0.00871882	0.324807	0.663109			NEK9	0.070605	0.455962	0.775631
ITGB1	-0.0132625	0.325399	0.663109			ALG11	0.0764118	0.461841	0.781385
HSBP1	0.00999195	0.327501	0.663109			EIF4E2	-0.0362185	0.468766	0.788837
NUP62	0.00965027	0.321678	0.663109			EXOSC8	-0.0306639	0.475434	0.795781
COQ8B	0.0119252	0.32184	0.663109			ACAD9	0.0280084	0.505248	0.799204
NFKBID	-0.023506	0.321829	0.663109			PVR	0.051395	0.493171	0.799204
C1orf50	0.0129962	0.331103	0.665385			TLE3	-0.0681345	0.490668	0.799204
MTCH1	-0.0113639	0.331879	0.665385			USP13	0.0658067	0.505567	0.799204
SCAP	0.0104047	0.3358	0.66671			NPC2	0.0325294	0.50414	0.799204
GTF2F2	0.00913348	0.335263	0.66671			CYB5R3	0.0510168	0.48922	0.799204
LARP4B	-0.00734479	0.342514	0.673501			RRP9	-0.0326134	0.497534	0.799204
CEP350	-0.00911811	0.350191	0.678807			RHOA	-0.0393025	0.503338	0.799204
GCC1	0.0110988	0.348015	0.678807			TIMM9	0.0351513	0.504153	0.799204
IDE	0.00955228	0.349501	0.678807			STOM	-0.0811849	0.48361	0.799204
CSNK2A2	-0.00630485	0.358114	0.690889			EXOSC5	-0.0757143	0.505376	0.799204
INHBE	-0.00491441	0.360263	0.691774			GOLGA3	-0.041521	0.511202	0.804052
STC2	-0.0292418	0.368584	0.699538			LOX	0.0638655	0.52079	0.812789
RPL36	0.00930207	0.369438	0.699538			MTCH1	0.036	0.52634	0.812789
ARFGEF2	-0.00788616	0.366767	0.699538			YIF1A	0.0332017	0.527144	0.812789
PUSL1	0.0102178	0.373476	0.700696			AP2M1	0.022479	0.52513	0.812789
FBN2	0.00655955	0.371859	0.700696			SRP54	0.0338824	0.54086	0.82749
HS2ST1	-0.010454	0.391151	0.714433			GGH	-0.0646218	0.541966	0.82749
PPT1	0.0100708	0.403464	0.714433			ASCL2	0.0630504	0.546218	0.829934
ERO1B	-0.00924139	0.414668	0.714433			NDUFAF2	0.0342773	0.549288	0.830534
PPIL3	-0.0103298	0.415734	0.714433			ERLEC1	-0.0380756	0.55192	0.830534
BCS1L	0.0157924	0.410226	0.714433			ADAM17	0.0451849	0.557483	0.834891
GIGYF2	-0.00620479	0.398186	0.714433			GNG5	0.0262101	0.56919	0.838391
MOGS	-0.00755933	0.396064	0.714433			NARS2	0.0388571	0.583927	0.838391
RTN4	-0.0110177	0.385359	0.714433			ANO6	0.0484118	0.574479	0.838391
AP2M1	-0.00637644	0.411202	0.714433			SCCPDH	0.0714286	0.58082	0.838391
MRPS25	0.0083664	0.394659	0.714433			HEATR3	0.0472185	0.575028	0.838391
NGLY1	0.00783112	0.41011	0.714433			NEU1	-0.0257731	0.580656	0.838391
TRIM59	-0.00916479	0.38771	0.714433			CSNK2B	0.0334538	0.583859	0.838391
PMPCB	-0.00592339	0.41549	0.714433			F2RL1	0.0544034	0.570573	0.838391
CUL2	0.00739476	0.41096	0.714433			ZNF503	0.0586891	0.573548	0.838391
VPS11	0.0100252	0.384551	0.714433			RAB10	-0.0287647	0.589851	0.840881
ZDHHC5	0.00800428	0.405764	0.714433			FYCO1	0.0437479	0.591034	0.840881
HECTD1	0.00769595	0.402293	0.714433			CEP250	0.0444958	0.615177	0.853585
TLE3	-0.0118148	0.398384	0.714433			ALG5	-0.0321176	0.610197	0.853585
TBKBP1	-0.0101188	0.404956	0.714433			CLIP4	0.0647059	0.604371	0.853585
PSMD8	0.00841817	0.405481	0.714433			ARL6IP6	0.0346134	0.612556	0.853585
CEP43	0.00763138	0.424854	0.718416			MAT2B	0.029437	0.616327	0.853585
EIF4H	0.00513313	0.421265	0.718416			AASS	0.0364538	0.608692	0.853585
STOM	-0.0100926	0.425078	0.718416			LGALS1	-0.0676723	0.622402	0.858202
DCAF7	0.00788622	0.422764	0.718416			NAT14	-0.0803193	0.62683	0.860517
PTGES2	0.0095945	0.428827	0.718813			TMED5	-0.0379412	0.634866	0.867742
DNMT1	-0.00766181	0.427643	0.718813			SDF2	0.0301008	0.638322	0.868673
NUP98	-0.00833524	0.444508	0.742056			CHMP2A	0.0191261	0.644824	0.871118
PLOD2	-0.013171	0.448782	0.743124			C1orf50	0.0332941	0.645685	0.871118
NEK9	-0.00712998	0.448746	0.743124			TRIM59	-0.0306639	0.649203	0.872105
AGPS	0.00850958	0.453718	0.748269			TLE1	-0.0401261	0.655271	0.876495
MARK2	-0.00554358	0.456592	0.749984			EXOSC3	0.0257899	0.692055	0.880641
FAR2	-0.0081157	0.465188	0.761048			FAR2	0.0330756	0.720918	0.880641
IMPDH2	0.00915862	0.470726	0.765402			PCSK6	-0.0322521	0.734978	0.880641
ADAM9	-0.00816418	0.475335	0.765402			RPL36	0.0190084	0.676535	0.880641
ETFA	0.00701991	0.474783	0.765402			MOV10	0.0264706	0.701727	0.880641
TLE5	-0.0059032	0.473962	0.765402			GDF15	0.0547143	0.747314	0.880641
CENPF	0.0122581	0.483143	0.771896			TRMT1	0.0299328	0.718434	0.880641
ERC1	-0.00602208	0.481781	0.771896			NGLY1	-0.0185798	0.699865	0.880641
EMC1	0.00696709	0.504132	0.790113			PRKAR2A	0.0186723	0.717418	0.880641
ACSL3	0.00618711	0.504204	0.790113			SLC30A7	0.0461429	0.663666	0.880641
PLEKHA5	0.00870593	0.503873	0.790113			GNB1	0.0250084	0.718621	0.880641
NUP58	-0.00668643	0.499256	0.790113			MRPS5	0.0224202	0.687837	0.880641
TMEM39B	0.00714767	0.513714	0.796788			TMPRSS2	-0.0392269	0.739317	0.880641
F2RL1	0.0105941	0.514154	0.796788			ERGIC1	0.0258824	0.703153	0.880641
PKP2	-0.0121968	0.515647	0.796788			REEP5	0.0229244	0.67566	0.880641
HELB	-0.00940457	0.516257	0.796788			USP54	-0.0320084	0.698626	0.880641
FOXRED2	0.0106444	0.519856	0.799327			LARP4B	0.0202689	0.697349	0.880641
SAAL1	0.00955448	0.523925	0.800658			PITRM1	-0.0251849	0.74536	0.880641
SMOC1	0.00785248	0.524636	0.800658			MPHOSPH10	0.0201933	0.670838	0.880641
IL6	0.0363888	0.526851	0.801049			PIGO	0.0172269	0.72946	0.880641
RAP1GDS1	0.00612223	0.534253	0.809295			PSMD8	0.0111513	0.7141	0.880641
SCCPDH	0.00675208	0.537717	0.811536			GOLGA7	0.0160168	0.748544	0.880641
QSOX2	0.0058381	0.552856	0.831316			NGDN	-0.0155462	0.713218	0.880641
DNAJC11	0.00733296	0.558046	0.836046			NLRX1	-0.0213529	0.726729	0.880641
TOR1AIP1	0.00670575	0.568571	0.838588			GCC2	-0.0301849	0.718919	0.880641
FAM98A	0.00778919	0.564154	0.838588			ETFA	-0.0321092	0.689063	0.880641
EDAR	0.00265164	0.578628	0.838588			IMPDH2	-0.0256639	0.751217	0.880641
RIPK1	0.00794445	0.578877	0.838588			RTN4	0.0207479	0.748114	0.880641
BZW2	0.00924205	0.577479	0.838588			RAB8A	0.0185882	0.712289	0.880641
NUP214	0.00576937	0.565894	0.838588			DPY19L1	-0.0206807	0.779552	0.903703
ERMP1	0.00664398	0.580246	0.838588			CENPF	0.0336723	0.776894	0.903703
UPF1	0.00461255	0.572849	0.838588			MFGE8	-0.0230168	0.776207	0.903703
TMPRSS2	0.015919	0.577456	0.838588			AP2A2	0.0222185	0.787538	0.909592
DISC1	-0.00640357	0.566693	0.838588			MAP7D1	0.0221933	0.79526	0.915134
PVR	-0.00978884	0.584154	0.841263			NUP98	-0.0120252	0.809663	0.923362
TIMM29	0.00542522	0.590741	0.844801			RAB1A	0.012916	0.816328	0.923362
ARRB2	-0.006861	0.590168	0.844801			CIT	-0.0259748	0.817161	0.923362
CADM1	0.0100448	0.599502	0.854343			TESC	-0.0838319	0.814869	0.923362
TIMM9	-0.0047797	0.619472	0.879736			ATP13A3	-0.0206723	0.814173	0.923362
MAN1C1	-0.00686322	0.622276	0.88066			MIPOL1	-0.0182689	0.842676	0.945368
CLCC1	-0.00432467	0.636187	0.885397			LMAN2	0.0132689	0.842509	0.945368
GORASP1	0.00356585	0.637937	0.885397			G3BP2	-0.00822689	0.861204	0.959568
RAB14	-0.00337524	0.633498	0.885397			RAB7A	-0.00739496	0.861465	0.959568
CTSL	0.0102107	0.637434	0.885397			LARP1	0.00792437	0.883664	0.962679
ABCC1	-0.00465187	0.639049	0.885397			DEFA3	-0.048605	0.888537	0.962679
NPTX1	0.0126896	0.640776	0.885397			HECTD1	-0.0104118	0.879192	0.962679
RAE1	0.00471764	0.632933	0.885397			CXCL1	-0.0379916	0.876779	0.962679
NUP54	-0.0038947	0.643498	0.886164			BRD2	-0.00670588	0.891939	0.962679
PABPC4	-0.00353757	0.652852	0.887903			ATP6V1A	0.00673109	0.88336	0.962679
EDEM3	-0.00482586	0.67212	0.887903			GTF2F2	-0.00576471	0.891318	0.962679
ADAM17	-0.00485006	0.658837	0.887903			RAE1	0.00506723	0.872712	0.962679
ACAD9	0.0047832	0.660253	0.887903			HMOX1	-0.0228403	0.897608	0.963204
ELOC	0.00514628	0.658502	0.887903			PLAT	-0.0285546	0.89858	0.963204
PMPCA	0.00282172	0.669799	0.887903			MOGS	-0.00484034	0.927149	0.966139
NLRX1	0.00657311	0.672983	0.887903			ALG8	0.00361345	0.930038	0.966139
RNF41	-0.00371453	0.672091	0.887903			MYCBP2	0.00937815	0.916136	0.966139
EXOSC8	-0.00383137	0.665568	0.887903			RBM28	-0.00488235	0.926642	0.966139
POGLUT2	-0.00653014	0.672368	0.887903			ZC3H7A	0.00504202	0.926441	0.966139
ARF6	-0.00336561	0.663769	0.887903			TIMM10	0.00919328	0.928095	0.966139
FBXL12	-0.00290141	0.672066	0.887903			PTGES2	0.00667227	0.931844	0.966139
MTRNR2L11	0.000362707	0.662556	0.887903			EDEM3	-0.00984034	0.9198	0.966139
MYCBP2	-0.00385985	0.678543	0.892361			PRRC2B	0.00631933	0.932185	0.966139
ATP5MG	0.00291461	0.684095	0.896778			SLC9A3R1	0.00514286	0.921418	0.966139
CHPF2	0.00589106	0.688661	0.89988			NUTF2	-0.00354622	0.950095	0.97183
RAB1A	-0.00273908	0.695792	0.906302			SOCS2	0.0129916	0.944949	0.97183
RAB5C	0.00321583	0.702495	0.912129			ZDHHC5	0.00511765	0.942854	0.97183
MS4A1	0.0104321	0.709095	0.917785			VPS39	0.00712605	0.949713	0.97183
SPART	0.00357212	0.713312	0.92033			ITGB1	0.00436975	0.964209	0.979861
NUP210	-0.00475361	0.722339	0.922711			SRP72	0.0027479	0.97317	0.985089
POR	0.00346762	0.724851	0.922711			IDE	-0.00226891	0.975647	0.985089
GGH	-0.00570652	0.723925	0.922711			MIB1	0.000865546	0.989885	0.996251
DDX10	0.00402653	0.720547	0.922711			FAM162A	-0.000453782	0.995347	0.997436
SUN2	0.00475021	0.726437	0.922711			TIMM8B	0.000184874	0.997436	0.997436
TAPT1	0.00317774	0.733263	0.925955
SRP19	0.0031349	0.741418	0.925955
MDN1	-0.00294398	0.741943	0.925955
BCKDK	0.00284889	0.741539	0.925955
GFER	-0.00285998	0.744839	0.925955
FTH1	-0.0053639	0.733735	0.925955
FAM162A	0.0028343	0.756912	0.938112
MAT2B	0.00295659	0.766073	0.943747
TM2D3	-0.00211955	0.764942	0.943747
USP13	0.0040577	0.769917	0.944857
TUBGCP3	-0.00290735	0.771594	0.944857
MIPOL1	0.00316226	0.774895	0.946066
GNG5	0.00206294	0.788346	0.947012
PDE4DIP	0.00282438	0.793891	0.947012
MAL	0.00427724	0.831178	0.947012
SLC30A9	0.00249931	0.79801	0.947012
CEP135	0.00256591	0.830518	0.947012
LARP1	0.00193074	0.826094	0.947012
SLU7	0.00215444	0.823312	0.947012
CTSB	0.00405015	0.82491	0.947012
ERP44	0.00164833	0.83854	0.947012
ATE1	-0.00199202	0.836129	0.947012
INTS4	-0.00187056	0.82574	0.947012
RDX	0.00278008	0.820008	0.947012
CCDC86	0.00451333	0.805045	0.947012
GOLGA3	-0.00206949	0.836379	0.947012
WASHC4	0.00217404	0.832459	0.947012
NIN	-0.00240543	0.817	0.947012
VPS39	-0.00212358	0.823111	0.947012
CYB5B	0.00223264	0.795633	0.947012
DCAKD	-0.00205378	0.838261	0.947012
PLD3	0.00277713	0.83589	0.947012
ECSIT	0.00240697	0.80879	0.947012
NINL	0.00318028	0.821935	0.947012
ADAMTS1	-0.00482797	0.840502	0.947012
COMT	-0.00199314	0.80997	0.947012
IL17RA	0.00307378	0.808288	0.947012
ZNF366	0.00560079	0.786084	0.947012
G3BP2	-0.00163543	0.849959	0.947614
MFGE8	-0.00297108	0.844869	0.947614
ELOB	0.00166741	0.850304	0.947614
GDF15	-0.0065968	0.848584	0.947614
BRD2	0.00146874	0.856762	0.949636
HEATR3	0.00284554	0.855719	0.949636
GPX1	-0.00207246	0.86284	0.950125
AKAP9	0.00215175	0.864172	0.950125
RAB2A	0.00136665	0.861107	0.950125
CNTRL	0.00158432	0.88326	0.965919
DDX21	-0.00316679	0.881437	0.965919
SNIP1	0.00107806	0.888422	0.966395
RBM28	-0.00126506	0.888373	0.966395
SLC44A2	-0.00157216	0.892519	0.968277
FYCO1	0.00124473	0.911956	0.968444
GOLGB1	-0.000889508	0.91872	0.968444
G3BP1	-0.000984758	0.911368	0.968444
REEP5	-0.00088623	0.916284	0.968444
AP2A2	-0.00104777	0.900555	0.968444
SBNO1	0.000929892	0.908706	0.968444
CTSG	-0.00480249	0.909605	0.968444
AKAP8	-0.00081931	0.912743	0.968444
POFUT1	-0.00133869	0.91746	0.968444
MTND2P28	-0.00341157	0.902817	0.968444
LOX	-0.00206234	0.926241	0.973863
NOL10	0.000718956	0.942353	0.977179
UBXN8	0.000867509	0.937743	0.977179
PITRM1	0.000579679	0.94373	0.977179
TIMM10B	0.000649525	0.935091	0.977179
MARK3	0.000543092	0.93744	0.977179
GPAA1	0.000687971	0.957746	0.986372
TOR1A	0.0005041	0.959843	0.986372
CSDE1	-0.000300919	0.97394	0.99337
NUTF2	0.000334571	0.970304	0.99337
RETREG3	-0.000391199	0.972261	0.99337
UBAP2	0.000175346	0.978901	0.994201
BAG5	-0.000173844	0.983929	0.994201
FBLN5	-0.000390017	0.984766	0.994201
CCL2	0.00124046	0.981878	0.994201
TRMT1	-0.00020495	0.986908	0.994201
RAB7A	-7.6e-05	0.991441	0.996313
PABPC1	-3.6e-05	0.996878	0.997467
NGDN	-2.33e-05	0.997467	0.997467

## Sheet: Supplementary Table 3
Table S3	Results obtained from the sex-based expression analysis performed on the X-linked genes (segregated by tissues)
LUNG						NASAL EPITHELIA
Genes	Log10_FC	pvalue	FDR			Genes	Log10_FC	pvalue	FDR
XIST	1.75249	2.94e-164	1.11e-161			XIST	4.67806	5.57934e-28	1.74633e-25
RPS4X	0.150511	3.61e-53	6.83e-51			RPS4X	0.585941	2.56287e-12	4.0109e-10
ZFX	0.162571	3.71e-39	4.68e-37			ZRSR2	0.405454	1.37629e-10	1.43593e-08
EIF1AX	0.138447	8.47e-34	8.02e-32			EIF1AX	0.539538	3.06552e-09	2.39877e-07
DDX3X	0.127025	6.39e-30	4.84e-28			SMC1A	0.284655	2.32551e-05	0.00145577
ZRSR2	0.1146	1.96e-23	1.24e-21			FUNDC1	0.216319	0.00114628	0.0597975
SMC1A	0.0858948	6.57e-19	3.56e-17			UBA1	0.207143	0.00165161	0.0738506
CA5BP1	0.0832681	6.57e-13	3.11e-11			DDX3X	0.24437	0.0123057	0.208938
UBA1	0.0406072	1.26e-11	5.29e-10			CA5B	0.281076	0.0112572	0.208938
ERCC6L	0.0473559	4.25e-08	1.46e-06			ACE2	0.176563	0.124807	0.429283
CA5B	0.0597616	1.56e-07	4.93e-06			NKRF	0.0981092	0.163461	0.502941
USP9X	0.0297286	0.000256606	0.00648357			GLA	-0.0666891	0.280976	0.629474
FUNDC1	0.041778	0.00199242	0.0377564			RBM41	0.0846218	0.272051	0.629474
HS6ST2	0.0296861	0.00766859	0.116256			POLA1	0.0451849	0.380661	0.709208
GRIPAP1	-0.0221074	0.00839249	0.122337			ZFX	0.0177479	0.741442	0.880641
GLA	-0.0278513	0.0496552	0.338354			GRIPAP1	-0.0282689	0.679635	0.880641
POLA1	0.00906289	0.338814	0.69038			HS6ST2	-0.0495546	0.749518	0.880641
ACE2	-0.0128821	0.488567	0.787944			USP9X	0.0235294	0.707058	0.880641
ATP6AP1	-0.00272324	0.743654	0.937854			ATP6AP1	0.00757143	0.891403	0.962679
NKRF	0.0027117	0.837281	0.953447			TLR7	-0.00436134	0.962727	0.979861
RBM41	0.000741523	0.943578	0.979928
PDZD11	0.000630501	0.955033	0.988534
TLR7	-0.0017686	0.913394	0.972611
TLR8	-0.00538231	0.820407	0.953447

## Sheet: Supplementary Table 4
Table S4	Results obtained from the sex-based DNA methylation analysis performed on the autosomal genes (segregated by tissues)
LUNG						NASAL EPITHELIA						AIRWAY EPITHELIA
CpG	Δβ	pvalue	FDR			CpG	Δβ	pvalue	FDR			CpG	Δβ	pvalue	FDR
cg20926353	0.325202	4.48652e-75	3.4775e-71			cg07852945	0.118726	1.66733e-71	1.24683e-67			cg07852945	0.07494	1.61229e-30	1.20551e-26
cg08656326	0.12567	7.67276e-61	2.97358e-57			cg02758552	0.0879187	7.23523e-33	2.70525e-29			cg02758552	0.0922471	3.79754e-24	1.41971e-20
cg14095100	0.137007	1.13801e-46	2.94023e-43			cg07816873	0.060336	2.50823e-29	6.25219e-26			cg07816873	0.0808586	1.05342e-17	2.62548e-14
cg22547286	-0.034934	4.3739e-45	8.47552e-42			cg10047026	0.0725382	1.39949e-26	2.61634e-23			cg10047026	0.0622891	1.06221e-16	1.98553e-13
cg07852945	0.0717416	2.64509e-29	4.10041e-26			cg17871437	0.00360316	1.42832e-18	2.13619e-15			cg18597883	0.00822485	2.11535e-09	3.16329e-06
cg02758552	0.0854961	2.4315e-28	3.14109e-25			cg22863798	-0.0154036	3.54643e-17	4.42004e-14			cg13916990	0.0305511	1.25239e-08	1.56069e-05
cg06358300	0.104426	1.04314e-26	1.15505e-23			cg12780322	0.0106906	4.91181e-14	5.24722e-11			cg09314434	0.0690031	1.29759e-07	0.00011846
cg04455759	-0.0204837	1.90095e-13	1.84178e-10			cg16398944	0.0053772	1.04582e-13	9.77582e-11			cg09388215	0.0461195	1.57289e-07	0.00011846
cg00293303	0.0346539	5.58533e-13	4.81021e-10			cg04081392	0.0053928	4.88928e-12	4.06245e-09			cg16398944	0.00411675	1.58432e-07	0.00011846
cg07816873	0.0679703	4.92911e-12	3.82056e-09			cg22921692	0.0375897	1.82764e-09	1.36671e-06			cg22863798	-0.00960868	1.28148e-07	0.00011846
cg21763723	0.0425924	6.54152e-12	4.60939e-09			cg09314434	0.0388417	2.08288e-08	1.41598e-05			cg08310116	0.0974097	3.43367e-06	0.00233396
cg10047026	0.033569	1.78218e-11	1.15114e-08			cg15242570	0.0182615	2.80048e-08	1.74517e-05			cg14470209	0.00621559	4.89934e-06	0.00305269
cg12780322	0.00743698	1.71593e-08	1.02309e-05			cg17470347	0.00272509	4.42989e-08	2.54821e-05			cg12780322	0.00745814	8.67036e-06	0.00498679
cg19689876	-0.164206	2.82451e-08	1.56377e-05			cg18597883	0.00777775	5.96877e-08	3.18817e-05			cg07639550	0.00479471	1.40728e-05	0.00751587
cg13916990	0.0328517	9.08966e-08	4.69693e-05			cg10968958	0.0354584	6.6077e-08	3.29416e-05			cg14185626	0.0214174	2.13015e-05	0.0106181
cg13896106	0.0430588	1.52689e-07	7.39682e-05			cg09388215	0.0237084	2.99971e-07	0.000140199			cg07630564	0.0220974	3.01235e-05	0.0140771
cg15756407	-0.0799982	2.95161e-07	0.000134576			cg13916990	0.0210578	1.13694e-06	0.000500122			cg10557828	0.0163793	3.64987e-05	0.016053
cg16398944	0.0146346	3.13607e-07	0.000135043			cg20995778	-0.0733581	3.00592e-06	0.00124879			cg00255142	0.00415672	4.10968e-05	0.0170711
cg21806233	-0.0185583	5.65754e-07	0.000230798			cg14054343	0.00368247	6.63766e-06	0.00261244			cg21561157	0.0583633	4.66333e-05	0.0183514
cg17470347	0.00461686	8.23278e-07	0.000319061			cg18036143	-0.0280866	3.32494e-05	0.012432			cg25560247	0.0440567	5.34819e-05	0.0194392
cg17760849	-0.13778	9.08426e-07	0.000335296			cg07630564	0.0180798	4.16352e-05	0.0141522			cg05204389	0.0129465	5.45972e-05	0.0194392
cg17430979	0.0465274	1.11607e-06	0.00039321			cg14470209	0.00369915	3.98967e-05	0.0141522			cg10238302	-0.0114589	8.50539e-05	0.0289067
cg13897914	0.0650304	2.32316e-06	0.000782905			cg24307499	0.0576704	4.35483e-05	0.0141589			cg23402769	0.0102023	9.17386e-05	0.029823
cg12554573	0.0423025	3.45504e-06	0.00111584			cg25433267	0.0148564	6.88735e-05	0.0214598			cg21586152	-0.0720101	0.000126688	0.0394687
cg10721755	0.0505528	3.8516e-06	0.00114822			cg01352688	0.0237118	9.36544e-05	0.0280139			cg02365220	0.0310148	0.000150884	0.0450107
cg09388215	0.0295096	3.80641e-06	0.00114822			cg06291595	0.00937831	0.00012281	0.0353221			cg00138525	0.00395231	0.000156517	0.0450107
cg04081392	0.00432396	4.07676e-06	0.00117033			cg21561157	0.0296614	0.000140299	0.0388576			cg04247135	0.0440291	0.000185452	0.0478147
cg10968958	0.0257415	5.10408e-06	0.00141292			cg06920434	0.0133497	0.000173494	0.0447376			cg14201467	0.0310123	0.000177423	0.0478147
cg08310116	0.0672465	5.34352e-06	0.00142819			cg16810519	-0.0133054	0.000168411	0.0447376			cg15900980	0.00443059	0.00018053	0.0478147
cg21581415	0.0381959	6.27165e-06	0.00162038			cg23054925	0.00340764	0.000366189	0.0805401			cg23240589	-0.00993838	0.000195368	0.0486923
cg14470209	0.00772987	7.32483e-06	0.00183144			cg27458475	0.00292664	0.000335664	0.0805401			cg26808478	0.0694109	0.000231693	0.0541365
cg01716683	0.0226193	7.74672e-06	0.0018764			cg09202269	0.00127728	0.000349329	0.0805401			cg06844864	0.00936717	0.00022639	0.0541365
cg07188863	0.0450918	1.53566e-05	0.00360695			cg13163782	-0.00749288	0.000361072	0.0805401			cg08733824	0.0148292	0.000299206	0.0647654
cg16429819	-0.0254276	2.27003e-05	0.00517501			cg07068382	-0.0219704	0.000328419	0.0805401			cg09414280	-0.0376166	0.000303168	0.0647654
cg25187648	0.0261116	2.38572e-05	0.00528334			cg17966709	0.01241	0.000531546	0.113569			cg24355048	-0.0379849	0.00029769	0.0647654
cg15902874	0.0225586	2.66648e-05	0.00574108			cg14365564	0.0266505	0.000583288	0.121162			cg18532215	0.0253965	0.000334486	0.069471
cg02462081	0.0211701	2.9067e-05	0.00599217			cg18676053	0.0261149	0.000677951	0.137007			cg25212053	0.0448104	0.000386733	0.0696745
cg11926063	-0.0322268	2.93772e-05	0.00599217			cg19146001	0.00397154	0.000696209	0.137007			cg25417405	0.0246699	0.000347422	0.0696745
cg01697902	0.0395568	3.24273e-05	0.00644471			cg26697654	0.018797	0.000732013	0.140359			cg25433267	0.0143079	0.000369064	0.0696745
cg01112927	0.00518445	3.55662e-05	0.00689184			cg13021409	-0.00607276	0.000886986	0.165822			cg17470347	0.00164747	0.000382033	0.0696745
cg25365421	-0.0282745	5.89489e-05	0.0111442			cg16510040	0.0325949	0.000933292	0.168351			cg25662680	0.0015146	0.000391378	0.0696745
cg15085024	-0.0486992	6.56516e-05	0.0121159			cg16724588	-0.0345505	0.000945539	0.168351			cg05193538	-0.0430124	0.000372964	0.0696745
cg24307499	0.0574967	6.93378e-05	0.0123351			cg17297362	-0.020538	0.00099638	0.173277			cg02635623	0.0139647	0.000459148	0.0798383
cg11258404	0.0382383	7.00222e-05	0.0123351			cg23141629	-0.0351278	0.00120629	0.205015			cg19704238	0.0200271	0.000471113	0.0800571
cg18888137	0.041127	7.48759e-05	0.012897			cg13105228	0.0133665	0.00126918	0.20731			cg14410476	0.0482701	0.000512614	0.0851737
cg20995778	-0.0856172	8.14677e-05	0.0137273			cg17046247	-0.0167815	0.00127524	0.20731			cg05207415	0.00933367	0.000545704	0.0887006
cg04026948	-0.0447761	8.73698e-05	0.0144086			cg09741222	0.0109723	0.00132974	0.208344			cg06180356	0.0140957	0.00056175	0.089366
cg18571045	0.0437587	9.22625e-05	0.0148985			cg01748275	0.00514337	0.00133732	0.208344			cg25406989	-0.0817685	0.000581544	0.0905877
cg26614073	0.0333523	9.42425e-05	0.0149076			cg05237436	-0.0380896	0.00142236	0.217069			cg23031807	0.00247352	0.000604496	0.0922411
cg00473501	0.0352331	0.000108991	0.0168958			cg06180356	0.033001	0.00153733	0.224189			cg21270015	-0.0186581	0.000630413	0.094272
cg12518146	0.036848	0.000120875	0.0176774			cg23166781	-0.0253867	0.00152277	0.224189			cg21184011	0.0216625	0.000646659	0.0948052
cg24573501	0.0263133	0.000118885	0.0176774			cg09989727	-0.0354668	0.00155895	0.224189			cg12438037	0.0398412	0.000680235	0.09781
cg24814117	0.0261784	0.000116834	0.0176774			cg09945151	0.00722288	0.00160823	0.226912			cg26467528	0.0402286	0.000737141	0.100211
cg17657707	0.0444636	0.000127523	0.0177859			cg09305047	-0.0219564	0.00170735	0.236437			cg15033153	0.0135694	0.000723835	0.100211
cg02217815	0.0399905	0.00012766	0.0177859			cg02520104	0.0040004	0.0017778	0.241716			cg05064937	0.00268946	0.000728671	0.100211
cg07413957	-0.0583463	0.000128874	0.0177859			cg07915634	-0.00718099	0.00217719	0.290732			cg10830021	0.0589607	0.000782824	0.102687
cg01896579	-0.0593404	0.000130796	0.0177859			cg09944325	0.00276268	0.00226275	0.296857			cg07536018	-0.0153716	0.000781575	0.102687
cg02935298	0.0374712	0.000162239	0.0216813			cg10301990	0.00525278	0.00242592	0.307475			cg19916129	0.0432418	0.000818395	0.102777
cg14619064	0.0274022	0.000175059	0.0228111			cg03614664	0.00212533	0.00240443	0.307475			cg25844921	0.031668	0.000824743	0.102777
cg04887076	-0.0953535	0.000176579	0.0228111			cg13962153	-0.0120237	0.00255687	0.318671			cg13535478	0.00147311	0.000800148	0.102777
cg21919729	0.0277658	0.000182089	0.0231373			cg03753670	0.019424	0.00283435	0.33064			cg06549479	0.0443739	0.000864276	0.104229
cg01692815	0.00991707	0.00019598	0.0232319			cg04314225	0.0110342	0.00293248	0.33064			cg13253220	0.0189551	0.000853629	0.104229
cg21537122	-0.0154442	0.000193446	0.0232319			cg04091837	0.0071548	0.00303294	0.33064			cg13202221	0.0645256	0.000903125	0.10551
cg15618978	-0.0312984	0.000192045	0.0232319			cg08905358	0.0022988	0.00296953	0.33064			cg07534331	0.00280788	0.000896528	0.10551
cg15977148	-0.0391742	0.000190933	0.0232319			cg06139021	0.00169776	0.00295549	0.33064			cg05336561	0.0037533	0.000939914	0.108119
cg24040502	-0.085408	0.00019782	0.0232319			cg24492508	-0.00990914	0.00282016	0.33064			cg02802029	0.0333905	0.000958062	0.108537
cg07175191	0.0197968	0.000209556	0.0242429			cg01857019	-0.0132638	0.00295003	0.33064			cg09803002	0.0340064	0.00104678	0.116817
cg19728382	0.0345966	0.000224873	0.0242559			cg06152070	-0.0234236	0.00301184	0.33064			cg20407665	-0.0754328	0.00108074	0.118834
cg24861866	0.0276947	0.000222513	0.0242559			cg09923593	-0.0270272	0.00305083	0.33064			cg10506212	0.00211797	0.00113445	0.122932
cg23691251	0.0106115	0.000217655	0.0242559			cg18532215	0.0362345	0.00313848	0.335279			cg15242570	0.0110538	0.00121613	0.128071
cg15125994	-0.0075311	0.000217854	0.0242559			cg14033614	-0.01234	0.00348678	0.367241			cg23117583	-0.0689376	0.00120826	0.128071
cg05632623	-0.0119902	0.000227757	0.0242559			cg23429638	0.00480739	0.00370789	0.380864			cg08938061	0.0260994	0.00128596	0.129934
cg23901967	-0.0362779	0.000228445	0.0242559			cg17286491	0.00143951	0.00371799	0.380864			cg21222244	0.00722201	0.00127707	0.129934
cg13637151	-0.0198884	0.000234768	0.0245903			cg02802029	0.0432468	0.00435244	0.396784			cg21194776	-0.0156038	0.00127927	0.129934
cg14552982	0.0356651	0.000265592	0.0273139			cg08066991	0.020009	0.004404	0.396784			cg26195881	0.0258951	0.00134631	0.134218
cg04247135	0.0270291	0.000267817	0.0273139			cg24814117	0.00597179	0.0042405	0.396784			cg18197594	0.0632273	0.00148343	0.143292
cg04220482	0.0460761	0.00030269	0.0304694			ch.11.150171F	0.00581453	0.00422959	0.396784			cg04269747	0.0445115	0.00147685	0.143292
cg06291595	0.0317119	0.000328178	0.0326116			cg26337290	0.00491649	0.00399659	0.396784			cg10639412	0.00199081	0.00149482	0.143292
cg05697976	0.0403087	0.000335763	0.032641			cg07020846	0.00427278	0.00436149	0.396784			cg14054343	0.00385641	0.00153839	0.143781
cg13807386	0.0304132	0.000346906	0.032641			cg11960393	0.00198552	0.00416786	0.396784			cg01522243	0.00196932	0.00153183	0.143781
cg06917265	0.0171341	0.000346171	0.032641			cg21012729	-0.00359135	0.00419767	0.396784			cg09394785	0.0361952	0.00158072	0.145914
cg12886634	0.0110269	0.000341184	0.032641			cg01606770	-0.0133012	0.00410353	0.396784			cg24790788	0.0214188	0.00173398	0.156205
cg03543600	0.00853122	0.000349529	0.032641			cg14207833	-0.0465735	0.00431492	0.396784			cg23723933	0.00197504	0.00171463	0.156205
cg12151446	0.0318126	0.000391992	0.0361706			cg01790771	-0.0286552	0.00454101	0.404258			cg13640414	0.0446755	0.00178254	0.158668
cg25592413	0.0542661	0.000444053	0.0374114			cg15344640	0.00822482	0.00468217	0.411921			cg14454094	0.0393255	0.00184372	0.160698
cg21522988	0.0279239	0.000431158	0.0374114			cg22098660	-0.024494	0.00494356	0.42986			cg08253164	0.0315449	0.00184834	0.160698
cg11229815	0.0270452	0.00043953	0.0374114			cg15844381	0.00214852	0.00528385	0.430123			cg25688583	-0.0404528	0.00200993	0.172738
cg15433604	0.0106852	0.000419395	0.0374114			cg17329249	0.00211919	0.0052917	0.430123			cg16695324	0.0358153	0.00204218	0.173516
cg01591416	0.00463772	0.000422848	0.0374114			cg11843700	-0.00392318	0.00523463	0.430123			cg27234648	0.0131731	0.00208146	0.174866
cg09034795	-0.0129956	0.000411897	0.0374114			cg24384676	-0.0111681	0.00509917	0.430123			cg15598276	0.0514118	0.00214829	0.178475
cg14898824	-0.0266067	0.000426005	0.0374114			cg18059223	-0.0119936	0.00528923	0.430123			cg14132388	0.0209182	0.00243108	0.195454
cg11419064	-0.0269096	0.00044111	0.0374114			cg16585234	-0.0322307	0.00510788	0.430123			cg03628053	-0.0183476	0.00239965	0.195454
cg10364945	0.00971291	0.000463045	0.038592			cg13561372	-0.0551869	0.00570408	0.458657			cg04514998	-0.0190403	0.00241999	0.195454
cg03910065	0.0609098	0.000470125	0.0387653			cg06532823	-0.00439239	0.00590081	0.469428			cg12584718	0.0157827	0.00255207	0.202998
cg19461880	0.00986519	0.000475607	0.0388045			cg07639550	0.00310036	0.00607953	0.478555			cg27453365	0.00502584	0.00264469	0.208151
cg14472806	0.0380142	0.000498819	0.0398864			cg21693883	-0.0198465	0.00622807	0.485141			cg14199629	0.05947	0.00268655	0.209243
cg26370729	0.0265976	0.000499159	0.0398864			cg14410476	0.0206438	0.00666357	0.493368			cg11100795	0.0200607	0.00278408	0.210269
cg21623175	0.00810132	0.000504823	0.0399273			cg24348448	0.0147511	0.00657139	0.493368			cg17133388	0.00277747	0.00277515	0.210269
cg21561157	0.0314909	0.000525005	0.0402747			cg05475277	0.00447193	0.00652387	0.493368			cg00142150	0.00251879	0.00274425	0.210269
cg23402769	0.0201866	0.000529999	0.0402747			cg08139509	0.00289636	0.00665867	0.493368			cg13962153	-0.0387422	0.00283216	0.211761
cg18470038	0.0179283	0.000521109	0.0402747			cg21270015	-0.0135688	0.00644621	0.493368			cg20727362	0.0605231	0.00294236	0.215686
cg04295172	-0.0413438	0.000525734	0.0402747			cg27007513	0.00901688	0.00714714	0.494873			cg26144265	0.0024674	0.0029282	0.215686
cg22154385	-0.0231545	0.000535308	0.0402832			cg06532184	0.00330751	0.00689962	0.494873			cg25134818	0.0393157	0.00300934	0.218454
cg03813905	0.0149153	0.000541647	0.0403683			cg19803081	0.00222421	0.00710229	0.494873			cg14804384	0.0497874	0.00318962	0.222314
cg14950165	-0.0302707	0.000546929	0.0403738			cg05941819	0.00166742	0.00705645	0.494873			cg05299836	0.0173222	0.0031061	0.222314
cg00499700	0.0319697	0.000555089	0.0405895			cg11337765	0.00110222	0.0067726	0.494873			cg26059822	0.00565144	0.00319839	0.222314
cg14020176	0.0257061	0.000567755	0.0408834			cg15009294	-0.00854857	0.00709954	0.494873			cg12465398	0.00406145	0.00321117	0.222314
cg07068382	-0.0260092	0.000569657	0.0408834			cg20687875	-0.0414003	0.00701788	0.494873			cg16218387	0.00400574	0.0032093	0.222314
cg10505902	0.0288981	0.000590811	0.0420126			cg03516708	0.00302393	0.00743523	0.49678			cg24430528	0.0427381	0.0033262	0.226091
cg20748065	0.0452012	0.000605236	0.0426471			cg25741731	0.0016598	0.00754406	0.49678			cg05364072	-0.00694691	0.00332094	0.226091
cg13104274	0.0361391	0.000669119	0.0467238			cg11649825	0.00133736	0.00731129	0.49678			cg18824330	0.0714514	0.00345997	0.226602
cg23787937	0.0361884	0.000706823	0.0489159			cg01591416	-0.00305344	0.00738277	0.49678			cg01038597	0.0612775	0.0035222	0.226602
cg27456487	0.0190777	0.000725961	0.049359			cg13135047	-0.00637257	0.00763526	0.49678			cg00015121	0.0344545	0.00357949	0.226602
cg12045881	0.0146531	0.000723946	0.049359			cg11466935	-0.0102682	0.00763971	0.49678			cg03566174	0.0182544	0.0036192	0.226602
cg12637615	-0.0213569	0.000735884	0.0495986			cg26717554	-0.0308153	0.00746692	0.49678			cg01140102	0.0132018	0.00363679	0.226602
cg09566131	0.0147695	0.000763771	0.0501708			cg18202167	0.01384	0.00783882	0.501854			cg15333689	0.0041048	0.00343765	0.226602
cg11969913	0.0087078	0.000752676	0.0501708			cg01993166	0.00204966	0.00798618	0.501854			cg19146001	0.00402601	0.00347166	0.226602
cg22863798	-0.0070566	0.000763793	0.0501708			cg07665718	-0.00579866	0.00795579	0.501854			ch.11.1299542F	0.00307281	0.0033838	0.226602
cg02138358	0.0369904	0.000773715	0.0503955			cg04295172	-0.0626568	0.00789686	0.501854			cg20690695	-0.0197662	0.00356966	0.226602
cg22213445	0.0351196	0.000792606	0.0507378			cg17817203	0.0225607	0.00805461	0.501936			cg18278694	-0.0208332	0.00354188	0.226602
cg17871437	0.0035572	0.000794614	0.0507378			cg24769849	0.0320372	0.00825918	0.502131			cg02433785	0.0326671	0.00388735	0.234401
cg04797323	-0.031641	0.000805153	0.0507378			cg19779810	-0.0168866	0.00812835	0.502131			cg09073989	0.02336	0.00387283	0.234401
cg22546168	-0.0335959	0.000802488	0.0507378			cg07469630	-0.0249297	0.0082577	0.502131			cg19851113	-0.0234638	0.00386588	0.234401
cg01010188	0.0311113	0.000827269	0.0512973			cg26489750	0.0372951	0.00960139	0.505628			cg26276352	-0.0586807	0.00384857	0.234401
cg04266202	0.0291986	0.000825569	0.0512973			cg07963705	0.0179745	0.00874269	0.505628			cg17864156	0.0315157	0.0039779	0.237942
cg02824793	0.00602676	0.000867763	0.0533812			cg25363387	0.0140464	0.00854711	0.505628			cg01615850	-0.0164605	0.00403731	0.239579
cg16438397	0.0102362	0.000894817	0.0544283			cg24744697	0.00991785	0.00940032	0.505628			cg24430578	0.0258113	0.00414755	0.244183
cg19672089	0.00391299	0.000898828	0.0544283			cg05670408	0.00206119	0.00925065	0.505628			cg14800299	0.0270051	0.0041885	0.244667
cg07120174	-0.0121583	0.000909723	0.0546609			cg03328650	0.00195049	0.00955907	0.505628			cg08602346	0.0664404	0.00425318	0.24652
cg25023600	-0.0234479	0.00092642	0.055236			cg21575283	0.00169532	0.00851197	0.505628			cg00649632	0.0384996	0.00459709	0.248299
cg26717554	-0.0542233	0.000945247	0.0559283			cg10216151	-0.00138264	0.00946928	0.505628			cg08012294	0.034979	0.00462187	0.248299
cg14181940	0.0290383	0.000993015	0.0583095			cg01797162	-0.00243345	0.00930485	0.505628			cg02886591	0.0328706	0.00466714	0.248299
cg25433267	0.00661839	0.00102984	0.0599691			cg14341953	-0.00295005	0.00946475	0.505628			cg20158248	0.00955993	0.00438457	0.248299
cg18493027	-0.0147462	0.00103675	0.0599691			cg11586605	-0.00541229	0.00956027	0.505628			cg13085470	0.00703367	0.00460902	0.248299
cg08908247	0.0322957	0.00106112	0.0609242			cg01529092	-0.00627927	0.00858193	0.505628			cg24711708	0.00597128	0.0044671	0.248299
cg11151395	0.0259951	0.00107705	0.0609358			cg04337594	-0.00697461	0.00873207	0.505628			cg07148032	0.00454817	0.00437385	0.248299
cg10970124	0.00926255	0.0010767	0.0609358			cg20624980	-0.00991282	0.00890266	0.505628			cg15311812	0.00419921	0.00457654	0.248299
cg15460330	0.0107422	0.00109789	0.0615806			cg18268988	-0.0106877	0.00958421	0.505628			cg03793199	0.00161581	0.00468239	0.248299
cg25651476	-0.0811595	0.00110433	0.0615806			cg13594903	-0.0126427	0.00889268	0.505628			cg03072616	-0.00107944	0.00454531	0.248299
cg11778756	-0.0401561	0.00111618	0.0617964			cg04503340	-0.0128278	0.00908324	0.505628			cg11911128	-0.0214533	0.00464341	0.248299
cg03068319	-0.0263959	0.00112559	0.0618755			cg06231140	-0.0171874	0.00896766	0.505628			cg21133608	-0.0391887	0.00463647	0.248299
cg03141158	-0.0188524	0.00117377	0.0640698			cg13959207	-0.0292338	0.00919369	0.505628			cg13762320	0.0546883	0.00488057	0.248362
cg10462778	0.0547741	0.00118793	0.0643891			cg23752000	-0.0150845	0.00968607	0.50652			cg13897914	0.045956	0.00523217	0.248362
cg19720265	-0.0106722	0.00124837	0.0671954			cg01588019	0.00631585	0.01022	0.530731			cg16001384	0.0398195	0.00512091	0.248362
cg12592908	0.00382462	0.00126259	0.0674917			cg13560760	0.00894763	0.0108059	0.536241			cg20222376	0.0313792	0.00488684	0.248362
cg00929050	0.00809354	0.00130395	0.0692254			cg27099991	0.00679196	0.0106438	0.536241			cg09109724	0.0262865	0.00526514	0.248362
cg15123180	0.0279122	0.00138486	0.073021			cg27069263	0.00361905	0.0104854	0.536241			cg21681377	0.0254901	0.00472093	0.248362
cg24079727	0.036298	0.00144053	0.0735224			cg17409276	0.00145947	0.01082	0.536241			cg23936609	0.023972	0.00515842	0.248362
cg04409030	0.0257644	0.00144144	0.0735224			cg25284075	0.000980242	0.0104235	0.536241			cg27115978	0.0237511	0.00488848	0.248362
cg07059784	0.0241602	0.00145129	0.0735224			cg26219977	-0.00236213	0.0107523	0.536241			cg21892967	0.0179465	0.00519645	0.248362
cg01255486	0.019554	0.00143404	0.0735224			cg00059015	-0.00665269	0.0108281	0.536241			cg11950261	0.0100024	0.00519681	0.248362
cg10855540	0.0109848	0.00143953	0.0735224			cg22528979	-0.0320822	0.0109003	0.536264			cg18034299	0.0097054	0.00484675	0.248362
cg22289694	-0.04098	0.00144922	0.0735224			cg14079578	0.00757484	0.0110817	0.541626			cg17445987	0.00786792	0.00496276	0.248362
cg23172853	0.0304191	0.00147799	0.0739089			cg22019666	0.00462503	0.0112511	0.546338			cg09423836	0.00686587	0.00519911	0.248362
cg10589281	-0.0266613	0.00147343	0.0739089			cg25804072	-0.000670825	0.011444	0.548577			cg23268677	0.0032362	0.00493859	0.248362
cg01857019	-0.0150521	0.00153406	0.0762211			cg04631202	-0.00623453	0.0114055	0.548577			cg07189550	0.00309311	0.00528147	0.248362
cg19502122	-0.0134488	0.00158143	0.0779058			cg26674779	0.000550062	0.0116599	0.555369			cg10583992	0.00247996	0.00499165	0.248362
cg14742920	-0.0330605	0.00158807	0.0779058			cg19334895	0.00206793	0.0119516	0.565658			cg25169784	0.00233833	0.00514907	0.248362
cg00581130	0.016336	0.00163504	0.0792075			cg13897914	0.0594856	0.0122969	0.568301			cg03326990	-0.0651197	0.00518842	0.248362
cg19677624	-0.00677476	0.00162785	0.0792075			cg20157644	0.00817562	0.0122712	0.568301			cg05068202	0.0378909	0.00579492	0.249646
cg14396035	0.0274134	0.00167847	0.0808064			cg00255142	0.00281731	0.0123114	0.568301			cg00174179	0.0260846	0.00540235	0.249646
cg24963077	-0.0287639	0.00173923	0.0832148			cg15377111	-0.0149174	0.012182	0.568301			cg21047206	0.0259107	0.00569065	0.249646
cg15900248	-0.0227515	0.00176715	0.0840315			cg05606089	-0.00885429	0.0124726	0.572208			cg17344149	0.0230888	0.00580959	0.249646
cg03002848	-0.026701	0.00178585	0.0844034			cg08791788	-0.00122211	0.012619	0.575396			cg12943115	0.0114304	0.00558503	0.249646
cg26905258	0.0422613	0.0018869	0.0845776			cg06592167	0.0127414	0.0128876	0.577844			cg23183521	0.011369	0.0056359	0.249646
cg07110356	0.0268814	0.00186132	0.0845776			cg14426084	0.00539522	0.0131363	0.577844			cg18089019	0.0105938	0.00576075	0.249646
cg26750927	0.0252034	0.00186621	0.0845776			cg12553198	0.00118479	0.0130068	0.577844			cg17034181	0.0102624	0.00554242	0.249646
cg11429632	0.0146293	0.00190897	0.0845776			cg16359406	-0.00112983	0.013103	0.577844			cg23173032	0.00934617	0.00572623	0.249646
cg23074401	0.00695925	0.00189792	0.0845776			cg05755837	-0.00236052	0.0129151	0.577844			cg06941702	0.00885304	0.00578435	0.249646
cg01824804	-0.0113639	0.0018539	0.0845776			cg01748703	-0.0249284	0.013055	0.577844			cg13473383	0.00789087	0.00572701	0.249646
cg10538719	-0.0144732	0.00190957	0.0845776			cg00399139	0.00554809	0.0133869	0.579757			cg01136571	0.00388548	0.00564618	0.249646
cg13952769	-0.0226609	0.00184252	0.0845776			cg13626505	-0.000393771	0.0134124	0.579757			cg16959606	0.00272277	0.0056459	0.249646
cg11135937	-0.0247084	0.00181255	0.0845776			cg01395754	-0.011501	0.0133339	0.579757			cg06460883	0.0024004	0.00558065	0.249646
cg02010829	-0.0358258	0.00188804	0.0845776			cg13068698	-0.0176583	0.0137605	0.588007			cg00651497	-0.0208867	0.00550175	0.249646
cg24020222	-0.0408869	0.00187898	0.0845776			cg20993754	-0.0182448	0.0137344	0.588007			cg11644479	0.0625781	0.00685326	0.252797
cg25778479	0.0410409	0.00193258	0.0851103			cg00296501	0.00240046	0.0138737	0.589476			cg14408997	0.0560393	0.00690228	0.252797
cg03645984	-0.0260306	0.00201012	0.0880252			cg21804372	0.0123181	0.0142777	0.591761			cg02668773	0.0470619	0.00676795	0.252797
cg13922021	0.0226654	0.0020355	0.0886357			cg09473249	0.00818252	0.0144382	0.591761			cg00436282	0.0362909	0.00659877	0.252797
cg25010006	-0.0283533	0.00208627	0.0903391			cg25948445	0.00792067	0.0142971	0.591761			cg12554573	0.0353372	0.00642453	0.252797
cg26052635	0.0491931	0.00211478	0.0908423			cg22548000	0.0015037	0.0143265	0.591761			cg07120097	0.0332846	0.00601516	0.252797
cg10721116	0.00720088	0.00212133	0.0908423			cg17789542	0.00150199	0.0141661	0.591761			cg06623151	0.030581	0.00601895	0.252797
cg22043013	-0.0165131	0.0021567	0.0913476			cg25025145	-0.0102291	0.0144814	0.591761			cg20974139	0.0267193	0.0064689	0.252797
cg12698626	-0.0316082	0.0021482	0.0913476			cg16836311	-0.0516788	0.0144626	0.591761			cg00685314	0.0259954	0.00667637	0.252797
cg07553761	-0.0205424	0.00220024	0.0921842			cg08586014	-0.00132103	0.0145961	0.593205			cg23817343	0.0216328	0.00687478	0.252797
cg09109383	-0.0316238	0.00219126	0.0921842			cg12425057	0.0445182	0.0151585	0.596624			cg18776287	0.0190467	0.0062794	0.252797
cg22399232	0.00519808	0.00223633	0.092694			cg08697285	0.00163897	0.0152387	0.596624			cg24079727	0.0140509	0.00640758	0.252797
cg11997603	0.00293429	0.00223599	0.092694			cg03647334	-0.0023563	0.0152181	0.596624			cg20610031	0.0130112	0.00673143	0.252797
cg06898923	-0.00523638	0.00227226	0.0931867			cg19527159	-0.00413759	0.0149252	0.596624			cg20900524	0.012844	0.00694428	0.252797
cg03592411	-0.00902638	0.00226542	0.0931867			cg07478773	-0.00571605	0.0149615	0.596624			cg21636841	0.0105345	0.00637494	0.252797
cg26097051	-0.0253902	0.00229289	0.0935379			cg15402162	-0.0211874	0.0151352	0.596624			cg23684507	0.00990256	0.0067626	0.252797
cg24756902	0.0108136	0.00231696	0.094025			cg07582993	-0.0350233	0.01523	0.596624			cg02372023	0.009321	0.00693936	0.252797
cg17693222	0.0099865	0.00236007	0.0952754			cg08310116	0.0570646	0.0160761	0.598311			cg26489057	0.00879022	0.00666882	0.252797
cg08247527	-0.0303272	0.00237673	0.0954509			cg01299579	0.0308466	0.0163861	0.598311			cg14525059	0.00864933	0.0066391	0.252797
cg25026715	0.0120588	0.00240483	0.095589			cg06079509	0.0148417	0.0157203	0.598311			cg15819404	0.00823005	0.00608256	0.252797
cg25084878	-0.0193217	0.00239267	0.095589			cg05931989	0.00719014	0.016113	0.598311			cg07285673	0.00686523	0.00658405	0.252797
cg18004856	-0.0343902	0.00241869	0.0956492			cg03059048	0.00525518	0.016179	0.598311			cg07818563	0.00640851	0.00606428	0.252797
cg21735068	0.0328461	0.00251987	0.0966905			cg08521010	0.00153827	0.0166395	0.598311			cg04849907	0.0037642	0.00677828	0.252797
cg02124354	0.00570367	0.00249326	0.0966905			cg23214285	0.00136086	0.0162277	0.598311			cg18840567	0.00286522	0.00691252	0.252797
cg15573543	0.00559688	0.00247212	0.0966905			cg00894440	-0.00272205	0.0158267	0.598311			cg14308479	0.00172088	0.00673895	0.252797
cg06492699	0.00469938	0.00246138	0.0966905			cg12637462	-0.00479535	0.0157584	0.598311			cg10054150	-0.0049269	0.00696377	0.252797
cg11738543	-0.0264913	0.00251589	0.0966905			cg20912770	-0.00562792	0.0156599	0.598311			cg08109266	-0.00517993	0.00694611	0.252797
cg14837557	-0.0511197	0.00249997	0.0966905			cg08076924	-0.00987559	0.0156135	0.598311			cg18499910	-0.00594613	0.00696486	0.252797
cg22798756	0.0173066	0.0025439	0.097132			cg12666165	-0.011953	0.016642	0.598311			cg05812666	-0.0204032	0.00623511	0.252797
cg14628049	-0.0222057	0.00257034	0.0976602			cg20193910	-0.0190653	0.0165308	0.598311			cg03664994	-0.0215193	0.00669587	0.252797
cg07119973	-0.0336068	0.00258543	0.0977544			cg00028056	-0.0196801	0.0161998	0.598311			cg17488628	-0.0381341	0.00654988	0.252797
cg14504168	-0.024238	0.00264494	0.0995191			cg06708720	-0.0254358	0.0164061	0.598311			cg26717554	-0.0512485	0.00631591	0.252797
cg07684519	0.0362339	0.00267149	0.100032			cg24430528	-0.0456796	0.0156353	0.598311			cg12502403	0.00355133	0.00713487	0.257717
cg25591260	0.023156	0.00269896	0.100575			cg15825059	-0.0488029	0.0163954	0.598311			cg23972474	0.0550383	0.00723153	0.258468
cg09394785	0.0216828	0.0027367	0.101494			cg19531230	0.0157537	0.0177992	0.614994			cg15865742	0.00630221	0.00724286	0.258468
cg00954105	-0.0300042	0.00276688	0.102124			cg17295666	0.0141481	0.0173352	0.614994			cg27073809	0.0044099	0.00725936	0.258468
cg22331200	0.0246621	0.00280975	0.102728			cg13333087	0.00716048	0.0179284	0.614994			cg02964724	0.00740898	0.00743163	0.263347
cg18234352	-0.0239737	0.00280446	0.102728			cg11512771	-0.00157657	0.0176906	0.614994			cg15177211	0.0564615	0.00748396	0.263951
cg01606770	-0.029012	0.00284919	0.103681			cg01657188	-0.00231846	0.0175282	0.614994			cg14030346	0.00907389	0.0075332	0.26444
cg24304617	0.0368382	0.00297485	0.106761			cg07577900	-0.00380107	0.0178794	0.614994			cg02207686	0.0114256	0.00765045	0.267301
cg19126377	0.014303	0.00297514	0.106761			cg18075115	-0.00699835	0.0174542	0.614994			cg05343811	0.0635882	0.00775256	0.269609
cg11748666	0.00469637	0.00296966	0.106761			cg12196367	-0.00722971	0.0176407	0.614994			cg25076980	0.0229379	0.00787038	0.269989
cg02235760	0.00485295	0.00305224	0.109023			cg14228683	-0.014354	0.0174362	0.614994			cg17943017	0.00250095	0.00785842	0.269989
cg02241363	-0.0120148	0.00309121	0.109908			cg20049727	-0.0176979	0.0173991	0.614994			cg04028591	0.00183871	0.00787183	0.269989
cg17959183	0.0337337	0.00316441	0.11051			cg08156844	0.00704632	0.0181014	0.615284			cg19284039	0.0792657	0.00808371	0.271717
cg01799602	0.0247826	0.00313289	0.11051			cg08321145	-0.00788375	0.0180681	0.615284			cg11536940	0.0363469	0.00817659	0.271717
cg03614664	0.00361852	0.00315073	0.11051			cg19280225	0.00288203	0.0181906	0.615516			cg09325164	0.0295907	0.00811268	0.271717
cg19755459	-0.0212543	0.00316515	0.11051			cg19980598	0.00201316	0.0184473	0.616675			cg13716619	0.0245024	0.00816172	0.271717
cg11995282	-0.0174726	0.00318257	0.110619			cg15623149	0.00165927	0.0186565	0.616675			cg20708842	0.0197703	0.0080109	0.271717
cg25596173	0.0144157	0.00320916	0.111046			cg16604973	-0.00192134	0.0186863	0.616675			cg11913790	0.00633579	0.00814735	0.271717
cg13031595	-0.0212706	0.0032758	0.112848			cg00029053	-0.00395465	0.0187044	0.616675			cg16556008	0.00496832	0.00797022	0.271717
cg14619949	0.0273893	0.003322	0.113431			cg27205902	-0.00475491	0.0187196	0.616675			cg14540337	0.0466927	0.00826514	0.273445
cg16624891	0.0215217	0.00331681	0.113431			cg25722178	-0.00649306	0.0184001	0.616675			cg03306615	0.070466	0.00834853	0.274831
cg11683663	0.0100449	0.00334733	0.113795			cg23454082	-0.00308508	0.0190507	0.620244			cg21245652	0.027471	0.00839845	0.274831
cg10239319	0.0253788	0.00342555	0.113955			cg13165992	-0.0075998	0.019069	0.620244			cg05632623	0.00738049	0.00841732	0.274831
cg06833078	0.00569322	0.0034206	0.113955			cg06224732	-0.00881061	0.0190768	0.620244			cg16450200	0.0582614	0.00858516	0.275557
cg15797843	0.00206836	0.00338821	0.113955			cg03083542	0.000734314	0.0193453	0.623554			cg14619949	0.0520567	0.00867646	0.275557
cg20059249	-0.0132021	0.00338301	0.113955			cg09312895	-0.0095854	0.0192832	0.623554			cg03337256	0.0324314	0.00858991	0.275557
cg09923593	-0.0203574	0.00339799	0.113955			cg06586923	0.00170446	0.0196157	0.626864			cg23574835	0.0111569	0.00862642	0.275557
cg18158470	-0.0250495	0.00344464	0.114019			cg27280279	-0.0208372	0.0195806	0.626864			cg15027249	0.00359061	0.00863064	0.275557
cg25328384	-0.0286981	0.0034569	0.114019			cg14588779	-0.0099426	0.0197066	0.627089			cg19539972	0.00158745	0.00855089	0.275557
cg04382396	0.0247073	0.00350216	0.11454			cg05355764	-0.0274398	0.0199706	0.632798			cg08997713	-0.00787289	0.00872069	0.275557
cg00822571	-0.0227586	0.00350225	0.11454			cg02840615	0.00343805	0.0201649	0.634993			cg15183660	-0.00808859	0.00873438	0.275557
cg07605836	0.0273911	0.00355054	0.115631			cg03592411	-0.0025993	0.0202561	0.634993			cg16887862	0.00743618	0.00881891	0.275896
cg08418508	-0.0255359	0.00357154	0.115828			cg05169666	-0.0059914	0.0204645	0.634993			cg05878535	-0.0156053	0.00881667	0.275896
cg26542091	0.0130411	0.00361487	0.116745			cg18350249	-0.00930629	0.0204423	0.634993			cg23506077	0.0274481	0.00890016	0.277277
cg18676053	0.0238952	0.00369879	0.118539			cg13937012	-0.0325073	0.0204433	0.634993			cg07602030	-0.00677095	0.0089908	0.278939
cg01370129	0.00224483	0.00371425	0.118539			cg14052235	-0.0210429	0.0206833	0.639131			cg08657020	0.00109567	0.00903509	0.279154
cg20912770	-0.0230563	0.00372214	0.118539			ch.8.1702176R	0.00345769	0.0208817	0.639971			cg04439776	0.0424407	0.00939605	0.280212
cg18824330	-0.0341647	0.0037316	0.118539			cg25270670	0.00115629	0.0208207	0.639971			cg06581710	0.0260981	0.00948156	0.280212
cg13997975	-0.0290796	0.00375387	0.11876			cg02196655	0.0237484	0.021291	0.649852			cg27223047	0.0143503	0.00936621	0.280212
cg07370771	-0.0236269	0.003788	0.119353			cg22949004	-0.0123034	0.0214571	0.652262			cg02071074	0.00765086	0.00945466	0.280212
cg06344807	0.00342226	0.00382817	0.119927			cg10639412	0.000916877	0.0217791	0.65937			cg16087527	0.00496043	0.00931279	0.280212
cg24073755	-0.0338359	0.00383717	0.119927			cg10979612	0.000820156	0.0219704	0.660388			cg09180629	0.00479845	0.00917334	0.280212
cg11654011	0.0285188	0.00401733	0.121161			cg01849845	-0.0087375	0.0219894	0.660388			cg00620223	0.00405846	0.00942811	0.280212
cg13640414	0.0280218	0.00396898	0.121161			cg11132411	0.0109165	0.022456	0.669028			cg20545295	0.00178279	0.00931615	0.280212
cg15530560	0.0255662	0.00390351	0.121161			cg15067827	0.00529295	0.0224296	0.669028			cg22131799	0.00148969	0.00937136	0.280212
cg07160278	0.00996944	0.00401247	0.121161			cg10447615	0.0298535	0.0226308	0.67156			cg17871437	0.00131929	0.00934766	0.280212
cg19878194	0.00785407	0.00399532	0.121161			cg01909621	0.0111273	0.022947	0.674099			cg21507078	-0.0306073	0.00911842	0.280212
cg01753920	-0.00589159	0.00396813	0.121161			cg20291846	0.00128849	0.0229868	0.674099			cg24307499	0.052336	0.00959571	0.28088
cg21196365	-0.0162648	0.00396792	0.121161			cg10748867	-0.0124978	0.0228537	0.674099			cg12585282	0.0031016	0.00965443	0.28088
cg27252164	-0.0256411	0.00399163	0.121161			cg18799399	0.0145113	0.0232208	0.675185			cg05607271	0.00214485	0.00962064	0.28088
cg26670249	-0.0285362	0.00395147	0.121161			cg25333056	0.00975218	0.0232947	0.675185			cg19897113	-0.0166242	0.00958263	0.28088
cg16702014	0.0347282	0.00404279	0.121456			cg06033194	-0.0160419	0.023142	0.675185			cg13223565	0.0224266	0.0100542	0.281485
cg15856055	0.0362052	0.00407231	0.12187			cg18994250	-0.0269309	0.0234307	0.676506			cg10417863	0.0112572	0.00997025	0.281485
cg07260532	0.0245207	0.00410481	0.122371			cg13520520	0.0237927	0.0235923	0.676823			cg17896879	0.0107948	0.0100823	0.281485
cg04454576	0.0193471	0.00418196	0.124193			cg03933321	-0.0108751	0.0236227	0.676823			cg18262993	0.00726613	0.0100893	0.281485
cg15485440	0.00596219	0.00420147	0.124296			cg05262173	-0.0115548	0.0237805	0.678741			cg18219712	0.0071761	0.00993105	0.281485
cg16868895	0.00851599	0.0042346	0.124707			cg17417198	-0.00658681	0.0239798	0.68183			cg11193431	0.00486762	0.00977439	0.281485
cg07447431	0.00510444	0.00425258	0.124707			cg18674618	0.00399683	0.0244072	0.686463			cg26808167	0.00329812	0.0100339	0.281485
cg15884510	-0.00877473	0.00426363	0.124707			cg16417447	0.00266775	0.0244363	0.686463			cg01354572	0.00296375	0.00996556	0.281485
cg06735806	0.0199167	0.00431842	0.125835			cg14950165	-0.0134488	0.0244853	0.686463			cg01393184	0.00203152	0.0100749	0.281485
cg15484244	0.0120834	0.00434392	0.126104			cg09191173	-0.0215756	0.02451	0.686463			cg14864302	-0.0228484	0.0100237	0.281485
cg13066703	0.0425868	0.00442312	0.126976			cg14119437	0.00646248	0.0246522	0.687869			cg27339474	-0.0257368	0.0100416	0.281485
cg11044556	0.0125004	0.00440063	0.126976			cg23352579	0.000753688	0.0248888	0.690419			cg06920434	0.0100325	0.010299	0.286266
cg17966709	0.00674887	0.00441682	0.126976			cg19489699	-0.00343756	0.0249282	0.690419			cg03893663	0.0311522	0.0105834	0.287962
cg02086820	0.0180471	0.00446157	0.127608			cg05975845	-0.00292027	0.0251972	0.695293			cg21185662	0.0201062	0.0105922	0.287962
cg09314434	0.0243586	0.00453706	0.12929			cg20519578	-0.00696149	0.0256168	0.704273			cg14774557	0.0120998	0.0105217	0.287962
cg18749617	0.025697	0.00459613	0.129544			cg21993290	0.0223238	0.0257277	0.704732			cg08068296	0.0111986	0.0106296	0.287962
cg05245070	0.0155022	0.0045768	0.129544			cg20980271	0.0095464	0.0262022	0.709672			cg13033814	0.00960225	0.0104371	0.287962
cg01222324	-0.0193483	0.00459047	0.129544			cg02712746	0.0015084	0.0262135	0.709672			cg15307022	-0.0220049	0.0104281	0.287962
cg03912267	0.0117521	0.00462063	0.129763			cg01438829	-0.00199917	0.0263826	0.709672			cg21204530	-0.0252158	0.0105513	0.287962
cg17960111	0.0269163	0.00467186	0.129849			cg11926063	-0.013182	0.0263597	0.709672			cg05125455	0.0569277	0.0106838	0.288384
cg00605038	0.00508613	0.004666	0.129849			cg14837557	-0.0142907	0.0263049	0.709672			cg05685435	0.0180694	0.0107325	0.288657
cg02258066	0.00222661	0.00467459	0.129849			ch.13.1455853R	0.0104007	0.0265598	0.711878			cg01438829	0.00291281	0.0108018	0.28948
cg15449181	-0.00582917	0.00469071	0.129849			cg19219435	0.0060882	0.0270122	0.713008			cg04947907	0.0384338	0.0108923	0.289828
cg11950261	0.0229536	0.00481234	0.132272			cg01496416	0.00149361	0.027174	0.713008			cg01692815	0.00184474	0.010882	0.289828
cg02969426	0.0154663	0.00481438	0.132272			cg02984142	0.00140571	0.0268727	0.713008			cg24756170	0.00277563	0.0109379	0.29001
cg19315202	-0.00805627	0.00482945	0.132272			cg04878136	-0.00176726	0.0271148	0.713008			cg25960191	0.00631651	0.0110334	0.290961
cg09186051	0.0265275	0.00487017	0.132918			ch.1.4297661F	-0.00559613	0.0270072	0.713008			cg21215272	0.00237613	0.0110516	0.290961
cg15710554	0.0176462	0.00495568	0.134777			cg17072268	-0.0114813	0.0270804	0.713008			cg14529146	0.00196517	0.0112143	0.294209
cg13355623	0.00673785	0.00501275	0.135379			cg04147621	0.00355988	0.0272875	0.713481			cg03621001	0.0391471	0.0112788	0.294866
cg04406620	-0.038942	0.00499586	0.135379			cg24790788	0.0324363	0.0275317	0.716294			cg11592345	0.00381976	0.0114336	0.29787
cg14779825	0.0244495	0.00515106	0.137922			cg11229815	0.00271183	0.0281609	0.716294			cg02180498	0.00229604	0.011485	0.29817
cg23508687	0.012073	0.00516818	0.137922			cg05908079	0.00256732	0.0278055	0.716294			cg03631065	0.0321602	0.0119263	0.301259
cg14190128	-0.00712109	0.0051295	0.137922			cg16463745	0.00253408	0.0280909	0.716294			cg04967734	0.0227939	0.0117974	0.301259
cg25707951	-0.025081	0.00517807	0.137922			cg23275463	0.00240929	0.0277158	0.716294			cg17461234	0.00940397	0.0116632	0.301259
cg19191258	0.00458878	0.00520584	0.138186			cg07187280	-0.00182237	0.0281124	0.716294			cg09686773	0.00367168	0.0119126	0.301259
cg07158658	-0.00496534	0.0052813	0.139711			cg26337430	-0.00196386	0.0281613	0.716294			cg21972382	0.00180487	0.0117143	0.301259
cg15001687	-0.00943384	0.00534944	0.141032			cg23175599	-0.00872095	0.027936	0.716294			cg01909833	0.00165215	0.0118798	0.301259
cg16472369	0.0435791	0.00537466	0.141217			cg12976413	-0.00868133	0.0283143	0.717743			cg14829409	-0.0338138	0.0118496	0.301259
cg23889654	0.00324083	0.00544181	0.142498			cg20758542	0.021236	0.0288035	0.72433			cg06931905	-0.0415135	0.0118074	0.301259
cg25595793	-0.0184789	0.0054958	0.143427			ch.1.4297470F	0.00774982	0.030256	0.72433			cg12704462	0.0305069	0.0120595	0.302459
cg17445618	0.00325668	0.00561548	0.145571			cg12151446	0.00702921	0.0289998	0.72433			cg26450574	0.0274339	0.0120951	0.302459
cg14207833	-0.0220312	0.00561221	0.145571			cg07835809	0.00338093	0.0302323	0.72433			cg12633998	-0.00809378	0.0120146	0.302459
cg07267656	0.00575529	0.00568279	0.145882			cg22392558	0.00311069	0.0304792	0.72433			cg13361920	0.00798502	0.0122507	0.302519
cg21680717	0.00315513	0.00570099	0.145882			cg18909638	0.00229348	0.0300303	0.72433			cg24951593	0.00360268	0.0122593	0.302519
cg18123048	0.00208075	0.00566518	0.145882			cg27281008	0.00195088	0.0301536	0.72433			cg21155521	0.00335716	0.0122176	0.302519
cg04865110	-0.00679261	0.00570277	0.145882			cg01692815	0.0010967	0.0287441	0.72433			cg06512974	0.00308154	0.0121999	0.302519
cg06015203	0.00587278	0.00573081	0.146117			ch.10.2988224F	0.00109054	0.0298626	0.72433			cg16472356	0.00593775	0.0123905	0.304749
cg06815302	-0.0117498	0.00580394	0.147496			cg09412715	0.00100353	0.0290753	0.72433			cg14217102	0.00143827	0.0125598	0.3079
cg02802029	0.0496104	0.0058658	0.148581			cg02377021	-0.00135634	0.0301795	0.72433			cg01102854	0.0258394	0.0126113	0.308154
cg19633675	0.00288719	0.00591336	0.149298			cg17533245	-0.00164508	0.0302326	0.72433			cg02116856	-0.0262017	0.0126863	0.308975
cg17944003	-0.0269692	0.00602487	0.151619			cg13766044	-0.00300095	0.0305114	0.72433			cg26177629	0.00639575	0.0128551	0.31106
cg09875087	0.0207464	0.00609819	0.151822			cg04529602	-0.00311826	0.030176	0.72433			cg18160302	-0.0108671	0.0128265	0.31106
cg15311812	0.0142357	0.00611126	0.151822			cg13396080	-0.00426788	0.0300639	0.72433			cg23904249	0.0487467	0.0129276	0.311244
cg11708784	0.0108455	0.0060761	0.151822			cg20853771	-0.00965697	0.0301532	0.72433			cg10093067	0.0390241	0.0129531	0.311244
cg18682028	-0.0188655	0.00607253	0.151822			cg11995282	-0.00975875	0.0303093	0.72433			cg10171267	0.00177295	0.0129876	0.311244
cg11719412	0.0153202	0.0061821	0.152215			cg08059402	-0.013582	0.0293062	0.72433			cg18009710	0.0210179	0.0133567	0.311647
cg17789542	0.00963751	0.00618917	0.152215			cg17106157	-0.0278564	0.0304213	0.72433			cg13068698	0.0138923	0.0132827	0.311647
cg27619149	0.00346651	0.00620345	0.152215			cg01859360	-0.0501258	0.0302418	0.72433			cg12903224	0.00997766	0.0131741	0.311647
cg13089765	-0.0255625	0.00620565	0.152215			cg02586366	0.00615244	0.0312755	0.731128			cg06411479	0.00669268	0.0133028	0.311647
cg07496207	0.0297393	0.00624883	0.152301			cg20158248	-0.00879261	0.0310298	0.731128			cg27590220	0.00249538	0.0130934	0.311647
cg06581710	0.0162787	0.00626808	0.152301			cg04223548	-0.0176148	0.0312866	0.731128			cg03933810	0.00201736	0.0132462	0.311647
cg14230071	-0.0238718	0.00624849	0.152301			cg15069235	-0.0453813	0.0311915	0.731128			cg23449541	-0.00344348	0.0132062	0.311647
cg13962153	-0.0213284	0.00631684	0.153006			cg10523860	-0.0453999	0.0311052	0.731128			cg07260062	-0.00460008	0.0133795	0.311647
cg07630564	0.00761141	0.00639858	0.154503			cg21194776	-0.00309594	0.0314422	0.732476			cg04801098	-0.019615	0.0131869	0.311647
cg10116456	-0.0136841	0.00644083	0.15504			cg08151731	-0.00757503	0.0316876	0.7359			cg26051413	0.0706019	0.0139967	0.312602
cg04992150	0.0336164	0.00662615	0.157208			cg05076775	0.00179338	0.0319675	0.740101			cg11135937	0.0499691	0.0142403	0.312602
cg21109025	0.0223375	0.00659108	0.157208			cg25086512	0.00323079	0.032111	0.741131			cg14181940	0.037335	0.014022	0.312602
cg23505970	-0.0104382	0.00659625	0.157208			cg18162783	0.0056575	0.0323196	0.74365			cg11258404	0.0269287	0.0141092	0.312602
cg09054949	-0.012072	0.00660051	0.157208			cg23268677	0.00237392	0.0324359	0.744035			cg17199483	0.0260117	0.0137268	0.312602
cg01703818	-0.0276302	0.00663229	0.157208			cg05593479	0.00169127	0.0325818	0.745096			cg27302614	0.0237193	0.014116	0.312602
cg12532791	0.0152946	0.0067144	0.158669			cg02487452	0.0177044	0.0336748	0.750006			cg25591260	0.0235558	0.0140353	0.312602
cg13376290	0.0041014	0.00677169	0.159536			cg23273809	0.00731108	0.0335186	0.750006			cg20840795	0.0212447	0.0134691	0.312602
cg25859012	0.00877103	0.00679883	0.15969			cg20877443	0.00290691	0.0338451	0.750006			cg18515655	0.0183817	0.0141468	0.312602
cg01438012	-0.00981988	0.00686039	0.160649			cg10537269	0.00187116	0.033325	0.750006			cg10892950	0.013278	0.0135858	0.312602
cg04960285	0.0130142	0.00688802	0.16081			cg25884379	0.00179783	0.033926	0.750006			cg16600829	0.00698915	0.0139719	0.312602
cg08961906	0.00293153	0.006997	0.160931			cg13838074	0.00164232	0.0336341	0.750006			cg06382698	0.00307535	0.013983	0.312602
cg08791788	0.00188267	0.00695274	0.160931			cg23808061	-0.000808417	0.0333256	0.750006			cg18134856	0.00248402	0.0141466	0.312602
cg01104051	-0.00799105	0.00697077	0.160931			cg05632351	-0.000914826	0.0342006	0.750006			cg07157025	0.00227681	0.0142742	0.312602
cg03902093	-0.0105556	0.00697814	0.160931			cg06961093	-0.000952356	0.0329649	0.750006			cg17011590	0.00180925	0.01422	0.312602
cg09521108	-0.0205648	0.00694555	0.160931			cg03130149	-0.00206081	0.0340159	0.750006			cg16951854	0.00177911	0.0136858	0.312602
cg03287877	0.0158074	0.0070625	0.161479			cg19036958	-0.0024649	0.0338376	0.750006			cg27297851	0.00107297	0.0140233	0.312602
cg08602689	0.00507328	0.0070552	0.161479			cg17667217	-0.00384972	0.0341752	0.750006			cg25110234	0.000981813	0.0142821	0.312602
cg15844687	-0.00368617	0.00713808	0.162727			cg05142617	-0.0114364	0.0330838	0.750006			cg14596702	-0.00637052	0.0141808	0.312602
cg02515730	0.00729766	0.00719992	0.163656			cg11106864	-0.0395727	0.0331553	0.750006			cg09476325	-0.00850877	0.0137569	0.312602
cg13068095	0.00493481	0.00729702	0.165219			cg17618808	0.0243235	0.0348458	0.750942			cg17297362	-0.0216552	0.0142985	0.312602
cg24504414	-0.00933703	0.00731133	0.165219			cg27036185	0.0163517	0.0344538	0.750942			ch.10.2988224F	0.00123815	0.0143483	0.312776
cg23933216	0.0205939	0.00741366	0.16656			cg04070692	0.0104791	0.0344572	0.750942			cg16327647	0.00482887	0.0144556	0.314199
cg04156383	-0.023844	0.00741244	0.16656			cg00934464	0.00205091	0.0346794	0.750942			cg09510707	0.00419723	0.0144977	0.314202
cg04815812	0.020119	0.00744758	0.166599			cg26680549	0.00100439	0.0347597	0.750942			cg00018198	0.0462091	0.014716	0.314432
cg07224914	-0.00447816	0.00745839	0.166599			cg01018360	-0.000719817	0.0346775	0.750942			cg06697175	0.0339744	0.0147294	0.314432
cg12637462	-0.0138563	0.00749413	0.166917			cg15775779	-0.031556	0.0350647	0.753488			cg04988978	0.0306695	0.0148074	0.314432
cg11100795	0.0288188	0.00755266	0.167711			cg01063243	-0.0117068	0.0352267	0.7548			cg15172381	0.0282595	0.0147613	0.314432
cg17674640	0.00400987	0.00764733	0.167711			cg10351095	0.00785082	0.0357904	0.755605			cg21914362	0.0276551	0.0146547	0.314432
cg21897817	0.00365447	0.00765279	0.167711			cg16174301	0.00207721	0.0361477	0.755605			cg25516235	0.0274885	0.0149426	0.314432
cg02577651	0.00230322	0.00764307	0.167711			cg16788234	0.00185749	0.0359098	0.755605			cg07377098	0.0263953	0.0150739	0.314432
cg01519742	-0.00711096	0.00763987	0.167711			ch.12.2473323R	0.00159621	0.0361988	0.755605			cg04730825	0.0148594	0.0150684	0.314432
cg18223446	-0.0267457	0.0076596	0.167711			cg02132458	0.000826498	0.0358128	0.755605			cg06518831	0.00587773	0.0150971	0.314432
cg13229453	0.00434034	0.00774128	0.169022			cg06130365	-0.00373338	0.0355228	0.755605			cg04194405	0.00431841	0.0146251	0.314432
cg16801102	0.013641	0.0078345	0.170489			cg03661844	-0.00388667	0.0361287	0.755605			cg25996571	0.00309863	0.0148998	0.314432
cg14265927	0.00395842	0.00785249	0.170489			cg02447627	-0.00677121	0.0362444	0.755605			cg19366958	0.00169201	0.0150019	0.314432
cg03785065	0.00415179	0.00788465	0.170709			cg18011571	-0.0117477	0.035707	0.755605			cg21492378	-0.01348	0.0148982	0.314432
cg04247720	0.0108571	0.00797789	0.171434			cg19250304	-0.0257522	0.0362747	0.755605			cg19401149	-0.014697	0.0146116	0.314432
cg06931905	-0.0206641	0.00798446	0.171434			cg25596173	0.00726288	0.0377112	0.756021			cg01822537	0.00155202	0.0151563	0.314789
cg16449219	-0.0247331	0.00795037	0.171434			ch.12.29232229R	0.00459975	0.0375796	0.756021			cg05611199	0.00643981	0.0152117	0.315063
cg15052890	0.0312599	0.00809987	0.172316			cg14875131	0.00265298	0.0376012	0.756021			cg02047661	0.0245161	0.0152913	0.315838
cg17140797	0.00508042	0.00808853	0.172316			cg06799423	0.000862792	0.0366418	0.756021			cg17129188	0.0199833	0.0154916	0.317675
cg23271057	-0.0109736	0.00811449	0.172316			cg27316224	-0.00175484	0.0375903	0.756021			cg08366196	0.00132605	0.0155077	0.317675
cg24347498	-0.0361216	0.00809337	0.172316			cg22934568	-0.00572693	0.0369999	0.756021			cg13921652	0.000994452	0.0154849	0.317675
cg27370471	0.0282252	0.00816048	0.172819			cg00987890	-0.00584581	0.0373064	0.756021			cg23097079	0.00974769	0.0156699	0.32012
cg19113954	0.042085	0.0082228	0.172986			cg02217586	-0.00598151	0.0372192	0.756021			cg08619119	0.00213579	0.0157203	0.320274
cg05068202	0.0276063	0.00829704	0.172986			cg13582782	-0.00654758	0.0366933	0.756021			cg24269846	0.00147662	0.0157657	0.320326
cg06122080	0.016613	0.00820937	0.172986			cg17985656	-0.00674297	0.0377885	0.756021			cg11087049	0.0193657	0.0158671	0.321083
cg01860168	0.00607	0.00828709	0.172986			cg11631280	-0.0082615	0.0376498	0.756021			cg25030018	-0.0298575	0.0158888	0.321083
cg27179932	0.00328314	0.00824282	0.172986			cg03248837	-0.00919068	0.0369088	0.756021			cg07380200	0.0226737	0.0160242	0.322077
cg14006663	0.00230042	0.00832455	0.172986			cg08534269	-0.0103281	0.037012	0.756021			cg03323770	0.00239277	0.0160187	0.322077
cg20969923	-0.0364994	0.00832252	0.172986			cg20690695	-0.0230703	0.0378112	0.756021			cg24353535	0.0358253	0.0161673	0.323739
cg26455685	-0.00454977	0.0083761	0.173129			cg06208615	-0.0335751	0.0375615	0.756021			cg12920938	0.002439	0.0161934	0.323739
cg13799838	-0.0289819	0.00835753	0.173129			cg22531466	0.000727919	0.0380214	0.756583			cg14204559	0.0136526	0.0163138	0.32441
cg24140704	0.0150986	0.00851905	0.175149			cg21602370	0.000649335	0.0380416	0.756583			cg19796955	-0.00265675	0.0162795	0.32441
cg02317400	-0.0230531	0.00851055	0.175149			cg09255514	0.015218	0.0382559	0.758826			cg14150774	0.0352847	0.0165646	0.328524
cg02095937	0.0280939	0.00856558	0.17564			cg08602346	0.0325143	0.0386557	0.760344			cg06208294	0.00286128	0.0166106	0.328566
cg24769295	-0.0103074	0.00862229	0.176			cg24499524	0.0196426	0.0395254	0.760344			cg06489241	0.000792985	0.016685	0.329166
cg03611555	-0.0104514	0.00862854	0.176			cg26135441	0.0143365	0.0405839	0.760344			cg01961387	0.0161613	0.0167612	0.329798
cg08301102	0.00867622	0.0086861	0.176709			cg03129884	0.0127989	0.0415457	0.760344			cg08365618	0.00346569	0.0170173	0.333959
cg24310904	-0.0126616	0.00878948	0.178344			cg02425108	0.0105383	0.0405391	0.760344			cg16084872	0.0232145	0.0172001	0.334917
cg06920434	0.0108706	0.00893703	0.179672			cg26406907	0.00431613	0.0416681	0.760344			cg03576854	0.0230772	0.0173889	0.334917
cg07321171	0.0040497	0.00892067	0.179672			cg25203627	0.00421309	0.041387	0.760344			cg09677763	0.00742754	0.0175127	0.334917
cg12016209	0.00353537	0.00894766	0.179672			cg26767154	0.00415823	0.0407351	0.760344			cg10411339	0.00677985	0.0174547	0.334917
cg10332437	0.00338943	0.00888936	0.179672			cg16197528	0.00396007	0.0416878	0.760344			cg00397479	0.0050594	0.0174905	0.334917
cg22113807	0.0280395	0.0090965	0.180053			cg01282147	0.00307766	0.0402625	0.760344			cg16594296	0.00236604	0.017401	0.334917
cg11536940	0.0251578	0.00919724	0.180053			cg14526939	0.00283714	0.040921	0.760344			cg08321272	0.00163348	0.017514	0.334917
cg23697400	0.011312	0.00922215	0.180053			cg00829753	0.00206699	0.0398423	0.760344			cg02377021	-0.0030921	0.0171489	0.334917
cg06495401	0.00626988	0.00906852	0.180053			cg26430465	0.00192078	0.0414655	0.760344			cg02217586	-0.0061178	0.0174793	0.334917
cg14839898	0.00550984	0.0091904	0.180053			cg02904365	0.00144838	0.0388057	0.760344			cg12788866	-0.011138	0.0172478	0.334917
cg02520104	0.00488551	0.00920903	0.180053			cg04599265	0.00116076	0.039349	0.760344			cg05122910	0.00368215	0.0176464	0.335011
cg22321522	0.00423193	0.00905343	0.180053			cg05889932	0.000868254	0.0399856	0.760344			cg25150243	0.00336028	0.0176534	0.335011
cg22517247	0.0028697	0.00904042	0.180053			cg27370344	0.000589732	0.0402164	0.760344			cg00891991	0.00243036	0.0175863	0.335011
cg21539087	-0.00764915	0.00915225	0.180053			cg08300443	0.000408708	0.0396093	0.760344			cg23258940	0.0251074	0.0178225	0.336512
cg09312895	-0.0177278	0.00912665	0.180053			cg02506578	-0.000800881	0.0384352	0.760344			cg21140028	-0.0344591	0.0177933	0.336512
cg27521571	-0.063907	0.00916244	0.180053			cg04224864	-0.00167726	0.0412663	0.760344			cg02009766	0.0391178	0.0179795	0.336512
cg20392764	0.0256263	0.00939651	0.182996			cg04365817	-0.0021682	0.0415839	0.760344			cg16300838	0.0202734	0.0181826	0.336512
cg17893934	-0.00456641	0.00944667	0.183053			cg00258694	-0.00292096	0.0396068	0.760344			cg17924085	0.0152455	0.0181805	0.336512
cg01065905	-0.0235975	0.0094295	0.183053			cg01438012	-0.00649207	0.040958	0.760344			cg12571847	0.00651393	0.0180226	0.336512
cg24345060	-0.00229009	0.00950387	0.183245			cg19901866	-0.00742844	0.0400526	0.760344			cg16935707	-0.0049987	0.0181718	0.336512
cg16836311	-0.034152	0.00949379	0.183245			cg01615850	-0.00825113	0.0388475	0.760344			cg26552361	-0.0188594	0.017988	0.336512
cg09507561	-0.0554982	0.00955402	0.183755			cg01736278	-0.00849669	0.0401494	0.760344			cg00659931	-0.0213595	0.017929	0.336512
cg00649632	-0.032923	0.00966363	0.185403			cg11439393	-0.00890255	0.0415732	0.760344			cg16389078	-0.02654	0.0181539	0.336512
cg13705707	-0.00364328	0.00977718	0.187118			cg14213160	-0.00968624	0.0395594	0.760344			cg14592260	0.0303432	0.0182942	0.337742
cg08012294	0.0272793	0.0100057	0.188259			cg21140028	-0.0098992	0.0390641	0.760344			cg20995778	-0.0669278	0.0183605	0.338131
cg11792874	0.0213811	0.0101283	0.188259			cg25153769	-0.011594	0.0411023	0.760344			cg13063704	0.00546299	0.0184287	0.338553
cg19657214	0.0118401	0.00995535	0.188259			cg11019127	-0.0120199	0.0387439	0.760344			cg12425057	0.059967	0.0187573	0.339925
cg23218979	0.00795562	0.010038	0.188259			cg26971042	-0.0120666	0.0404854	0.760344			cg17817203	0.0316147	0.018958	0.339925
cg20037773	0.00700902	0.0100551	0.188259			cg26559437	-0.0158866	0.039122	0.760344			cg05573306	0.0310331	0.0188884	0.339925
cg18036143	-0.0158479	0.00991536	0.188259			cg01870976	0.0242918	0.0486458	0.760479			cg05426006	0.0285259	0.0186677	0.339925
cg04104609	-0.018735	0.00998922	0.188259			cg03996151	0.0202042	0.0450611	0.760479			cg15813427	0.0254789	0.0186878	0.339925
cg02225550	-0.0189051	0.00994134	0.188259			cg05729352	0.0172659	0.0483015	0.760479			cg24079591	0.00643461	0.0186738	0.339925
cg14052235	-0.030278	0.0101046	0.188259			cg19728382	0.0131613	0.0473067	0.760479			cg01948062	0.00374531	0.0186395	0.339925
cg25250358	-0.032999	0.0101117	0.188259			cg09592903	0.0120935	0.0461152	0.760479			cg13427320	0.00177396	0.018911	0.339925
cg27119612	-0.0374389	0.0098637	0.188259			cg09566131	0.011845	0.0428706	0.760479			cg05798107	0.00093937	0.0189366	0.339925
cg10938899	-0.0408805	0.0100877	0.188259			cg02653117	0.0115764	0.0463787	0.760479			cg23735214	-0.00586216	0.0188987	0.339925
cg09088437	0.0118681	0.0101984	0.189109			cg14790000	0.010373	0.0486658	0.760479			cg26097051	0.0328546	0.0192254	0.343895
cg23601416	-0.0249198	0.0102358	0.18935			ch.17.1629120F	0.00936251	0.045961	0.760479			cg26542091	0.0352784	0.0192981	0.344373
cg14062745	0.00422463	0.0103128	0.190247			cg11228874	0.00868295	0.0506784	0.760479			cg17430979	0.0372388	0.0195859	0.347023
cg15815206	0.00374761	0.0103579	0.190247			cg01857748	0.00687914	0.0436881	0.760479			cg25597055	0.0336321	0.0195485	0.347023
cg05297692	0.00165255	0.0103419	0.190247			cg16862821	0.00569691	0.0498902	0.760479			cg19728382	0.0291029	0.0195401	0.347023
cg13800022	0.00542111	0.0104327	0.190429			cg18861827	0.00453182	0.042627	0.760479			cg18867375	0.00340374	0.0197276	0.348708
cg27368423	0.00450319	0.0104416	0.190429			cg23347799	0.00418871	0.0506831	0.760479			cg05688084	0.00152394	0.0198791	0.34891
cg22577438	0.00263554	0.0104279	0.190429			cg02047601	0.00416692	0.0507652	0.760479			cg13342195	0.00143284	0.0198378	0.34891
cg14031925	-0.00609237	0.0105191	0.191393			cg24140704	0.00415987	0.0430591	0.760479			cg01760983	-0.019578	0.0198528	0.34891
cg26413528	0.0169205	0.0105535	0.19157			cg23402769	0.0038389	0.0448179	0.760479			cg00775075	0.0212053	0.0201256	0.351587
cg19935481	0.00777419	0.0105797	0.191596			cg07017119	0.00322387	0.0455713	0.760479			cg09149851	0.0183072	0.0201198	0.351587
cg27115978	0.0257438	0.0107485	0.192771			cg24145099	0.00280674	0.0493128	0.760479			cg00169111	0.0383437	0.0207134	0.351733
cg17329249	0.00556379	0.0107689	0.192771			cg10777702	0.00272382	0.0521337	0.760479			cg15586654	0.0293486	0.0209642	0.351733
cg01459030	-0.0113171	0.010708	0.192771			cg15478005	0.0024268	0.0475326	0.760479			cg03202732	0.0277594	0.021054	0.351733
cg20217449	-0.0204867	0.0106731	0.192771			cg03304299	0.00241324	0.0421537	0.760479			cg26750927	0.0245333	0.020485	0.351733
cg05726764	-0.0377669	0.0107615	0.192771			cg20373761	0.00241052	0.0435231	0.760479			cg25778479	0.0166446	0.0211143	0.351733
cg22231101	-0.0151661	0.0108202	0.193243			cg16376438	0.00237395	0.0472365	0.760479			cg22231101	0.0165315	0.020537	0.351733
cg18094221	0.0121095	0.0109902	0.193737			cg13705707	0.0022894	0.0440245	0.760479			cg25554036	0.00917498	0.0205919	0.351733
cg22187032	0.00419534	0.0109848	0.193737			cg02258066	0.00228599	0.048853	0.760479			cg10301990	0.0084763	0.0204139	0.351733
cg27323011	0.00371392	0.0109027	0.193737			cg07757096	0.00198478	0.052148	0.760479			cg01777397	0.00845818	0.0209576	0.351733
cg15947959	0.0034133	0.0110228	0.193737			cg16599698	0.00184676	0.0439309	0.760479			cg14295534	0.0083439	0.0209648	0.351733
cg21064451	-0.0248576	0.0109742	0.193737			cg03587557	0.0018173	0.0456106	0.760479			cg07603815	0.00732389	0.0206615	0.351733
cg16045911	-0.0292418	0.0108749	0.193737			cg19789762	0.00169315	0.045228	0.760479			cg17770886	0.00668618	0.0211218	0.351733
cg17835606	-0.0314782	0.0110155	0.193737			cg21174644	0.00162064	0.0510891	0.760479			cg13546173	0.00647058	0.0203453	0.351733
cg27306777	0.0219772	0.011107	0.194774			cg14215186	0.00161666	0.0509702	0.760479			cg23441616	0.001687	0.0204238	0.351733
cg14191024	0.0252607	0.0111581	0.19479			cg13942909	0.00156338	0.0514569	0.760479			cg21089669	0.0011821	0.0202435	0.351733
cg05345283	-0.0255589	0.0111504	0.19479			cg17867194	0.00146696	0.0480911	0.760479			cg02324789	-0.0060413	0.0210278	0.351733
cg11640275	0.00623683	0.0112195	0.195259			ch.22.533187F	0.00132504	0.0476149	0.760479			cg12419035	-0.0096783	0.021039	0.351733
cg13985765	-0.0442636	0.0112354	0.195259			cg06816063	0.00118084	0.0428616	0.760479			cg19248893	-0.0143793	0.020945	0.351733
cg08582827	0.00402783	0.0113053	0.195415			cg25057892	0.0011357	0.046179	0.760479			cg07618110	-0.0156799	0.0209497	0.351733
cg24436446	-0.00934982	0.01132	0.195415			cg23697400	0.00105616	0.0485246	0.760479			cg26608305	-0.0248451	0.0207909	0.351733
cg08534269	-0.029796	0.0113134	0.195415			cg26351934	0.00101319	0.0503717	0.760479			cg01850954	-0.046219	0.0202672	0.351733
cg14029546	0.00639492	0.0113552	0.195587			cg20716311	0.00100433	0.0458933	0.760479			cg05878101	0.0167061	0.0212437	0.352976
cg18074254	0.0119318	0.0113819	0.195613			cg09874505	0.000916998	0.0459228	0.760479			cg19219435	0.0119169	0.0215145	0.356683
cg05209584	-0.0219496	0.0114201	0.195834			cg08034216	0.000911085	0.0463296	0.760479			cg13112524	0.0217065	0.0216829	0.356769
cg25613170	0.0320054	0.0115821	0.197303			cg15773726	0.000572681	0.0451666	0.760479			cg13985445	0.0152985	0.0215699	0.356769
cg03931678	0.00430522	0.011573	0.197303			cg14931304	0.000568608	0.0506704	0.760479			cg07577900	0.00482527	0.0219015	0.356769
cg01201348	-0.0243229	0.0115324	0.197303			cg26780321	-0.000624359	0.0472706	0.760479			cg21008401	0.00236644	0.0217632	0.356769
cg07033722	0.0162859	0.0116443	0.197495			cg05276175	-0.000812284	0.0427567	0.760479			cg03614664	0.00200011	0.0218991	0.356769
cg16491909	0.00410047	0.0116381	0.197495			cg22488975	-0.000979453	0.0438413	0.760479			cg15125424	0.00157191	0.0216224	0.356769
cg07090074	0.0321781	0.0117469	0.197637			cg11732282	-0.00120261	0.0518937	0.760479			cg10483534	-0.0120693	0.0218894	0.356769
cg19444027	0.015577	0.0117547	0.197637			cg02980971	-0.00160503	0.042906	0.760479			cg11190278	-0.0215348	0.0217396	0.356769
cg08978859	0.00689915	0.0117091	0.197637			cg02613156	-0.00160876	0.0518831	0.760479			cg25860793	0.0131405	0.0221056	0.358881
cg23105839	-0.0158155	0.0117168	0.197637			cg08134592	-0.00189337	0.0485519	0.760479			cg06984883	0.00163568	0.0221661	0.358881
cg24098859	0.0162134	0.0118754	0.19799			cg00185170	-0.00189421	0.0486603	0.760479			cg10551856	-0.0357667	0.0221751	0.358881
cg13135047	-0.016222	0.0118133	0.19799			cg07260062	-0.00189821	0.0494586	0.760479			cg22522598	0.0243258	0.0222987	0.360102
cg14750778	-0.0237437	0.0118345	0.19799			cg12532791	-0.00190395	0.0512252	0.760479			cg00987278	0.00198624	0.0224056	0.361049
cg07143583	-0.0294261	0.0118779	0.19799			cg14236855	-0.00195311	0.0438277	0.760479			cg02764093	0.022262	0.0225063	0.361892
cg27432242	0.0226014	0.0119903	0.199436			cg21112943	-0.00241765	0.0510545	0.760479			cg23266063	0.0346318	0.0226872	0.362025
cg20539307	0.0137572	0.0120603	0.200171			cg25944130	-0.00242748	0.0517747	0.760479			cg24499524	0.0226512	0.0228578	0.362025
cg23000950	-0.0193648	0.0121418	0.201092			cg14488957	-0.0025966	0.052092	0.760479			cg22546130	0.0173816	0.02281	0.362025
cg11225410	-0.0045492	0.0122861	0.201884			cg13031595	-0.00269044	0.0463155	0.760479			cg11553177	0.00704082	0.0230111	0.362025
cg01748275	-0.00476757	0.0122732	0.201884			cg10137990	-0.00272427	0.0483062	0.760479			cg01365188	0.00451752	0.0229245	0.362025
cg01778974	-0.0176015	0.0122938	0.201884			cg01620757	-0.00291013	0.0498538	0.760479			cg27327475	0.00334143	0.0227474	0.362025
cg21416237	-0.0199987	0.0122207	0.201884			cg05794695	-0.00342362	0.0472599	0.760479			cg16691224	0.00272902	0.0229181	0.362025
cg04246305	-0.0168714	0.0123582	0.202513			cg03702675	-0.00397516	0.0443798	0.760479			cg06500714	0.00148569	0.022832	0.362025
cg14013417	0.00433303	0.0125042	0.204473			cg06846884	-0.00484707	0.0443768	0.760479			cg17633300	-0.00344068	0.0230472	0.362025
cg14874337	0.00493225	0.0125382	0.204596			cg12081282	-0.00489321	0.0465217	0.760479			cg20319945	-0.0170598	0.0229062	0.362025
cg12734386	-0.0197718	0.0125888	0.204991			cg27302675	-0.00505308	0.0517229	0.760479			cg21608225	-0.0385626	0.0230073	0.362025
cg22190833	0.00739636	0.0126346	0.205305			cg26451499	-0.00513228	0.0442558	0.760479			cg10239319	0.031148	0.0231843	0.36213
cg15844381	0.00472321	0.0126674	0.205408			cg14285365	-0.00517242	0.0484631	0.760479			cg09856295	0.0289096	0.0233497	0.36213
cg18797132	0.0271989	0.0126963	0.205448			cg21465061	-0.00529264	0.0441984	0.760479			cg12095167	0.00968275	0.0233929	0.36213
cg21854332	0.0319177	0.0128576	0.207355			cg10966083	-0.00534069	0.0512106	0.760479			cg00191882	0.00405655	0.0231742	0.36213
cg19007602	0.00531396	0.0128945	0.207355			cg26285605	-0.00542835	0.0489492	0.760479			cg19541147	0.00368148	0.0232055	0.36213
cg26466027	-0.021522	0.0128897	0.207355			cg05346295	-0.00557783	0.0510318	0.760479			cg24498885	-0.0110021	0.0232485	0.36213
cg14092536	-0.0161994	0.0129826	0.208339			cg04246305	-0.00576186	0.0421806	0.760479			cg10589281	-0.021435	0.0233355	0.36213
cg09423836	0.00840664	0.0131046	0.209863			cg01072968	-0.00583328	0.0427002	0.760479			cg06192549	0.0442323	0.0236974	0.3655
cg02668075	0.00797615	0.0131773	0.210158			cg13637151	-0.00658466	0.0460078	0.760479			cg19259030	0.0174854	0.0237471	0.3655
cg02077631	0.00265704	0.0131621	0.210158			cg01558151	-0.00685654	0.0522715	0.760479			cg13786236	-0.020916	0.0237572	0.3655
cg03094728	0.0316236	0.013208	0.210216			cg10116456	-0.00702032	0.0475668	0.760479			cg18396317	0.00529232	0.0240697	0.369022
cg07324702	0.0329634	0.0133424	0.211103			cg06568401	-0.00723747	0.0514865	0.760479			cg05755837	0.00358498	0.0240849	0.369022
cg13392293	0.0112071	0.0133976	0.211103			cg24950336	-0.00806467	0.0507513	0.760479			cg26807590	0.0377226	0.024229	0.36985
cg05394359	-0.00541531	0.0133779	0.211103			cg23058246	-0.00887383	0.0464425	0.760479			cg02487452	0.0205549	0.0242804	0.36985
cg14341953	-0.00668626	0.0133766	0.211103			cg24142464	-0.00888983	0.0433076	0.760479			cg09983243	0.00122931	0.0242873	0.36985
cg06982473	-0.0141141	0.0133999	0.211103			cg17524287	-0.00915388	0.0496946	0.760479			cg20982475	0.00273853	0.0243389	0.369882
cg17086421	0.0372581	0.0137064	0.212938			cg08905999	-0.00919205	0.0505072	0.760479			cg02124354	0.0031701	0.0245472	0.371986
cg14201467	0.0315325	0.0136698	0.212938			cg16401890	-0.00932781	0.0492183	0.760479			cg25371487	0.00216274	0.0246266	0.371986
cg09154256	0.0294361	0.0135927	0.212938			cg14539179	-0.0103108	0.0489556	0.760479			cg22031650	0.00175027	0.0246156	0.371986
cg24142464	0.0204656	0.0136419	0.212938			cg23426792	-0.010818	0.0519391	0.760479			cg12686055	0.0195111	0.0251042	0.378174
cg06176471	0.0190569	0.0138844	0.212938			cg10021238	-0.0112733	0.043746	0.760479			cg06802655	0.00249102	0.0251374	0.378174
cg24311416	0.013957	0.0137778	0.212938			cg22472154	-0.0122344	0.0447203	0.760479			cg14426084	0.00435901	0.0251906	0.378213
cg23325242	0.00710489	0.0138315	0.212938			cg19963120	-0.013861	0.0496476	0.760479			cg27302007	0.00319777	0.0252429	0.378239
cg16872172	0.00542722	0.0138639	0.212938			cg06417752	-0.0145126	0.0469093	0.760479			cg16020551	0.00644218	0.0253864	0.37887
cg01849260	0.00332116	0.0137995	0.212938			cg04254681	-0.0148949	0.0487482	0.760479			cg10486505	0.00363862	0.0253506	0.37887
cg13676983	0.00326098	0.0138324	0.212938			cg02986924	-0.0149972	0.0472699	0.760479			cg03654169	0.0254564	0.0260524	0.380202
cg18921306	-0.0189626	0.0137875	0.212938			cg12959121	-0.0157259	0.0475884	0.760479			cg12165841	0.023593	0.0263326	0.380202
cg01168865	-0.019166	0.0136029	0.212938			cg16080427	-0.0166088	0.0501194	0.760479			cg13104274	0.0232602	0.0259154	0.380202
cg17965690	-0.0280371	0.013901	0.212938			cg27249554	-0.0196868	0.0513286	0.760479			cg18444673	0.0158155	0.0256881	0.380202
cg21438613	-0.029695	0.0138676	0.212938			cg10438564	-0.0213141	0.0484226	0.760479			cg20392764	0.0135997	0.0262409	0.380202
cg27608022	-0.00562228	0.0140482	0.213504			cg11084518	-0.0217324	0.0439249	0.760479			cg09359151	0.00711223	0.0262147	0.380202
cg14018275	-0.00996465	0.0140202	0.213504			cg12469257	-0.02185	0.0440709	0.760479			cg02135395	0.00673954	0.02612	0.380202
cg27171704	-0.0249242	0.0140207	0.213504			cg11016847	-0.0250535	0.0521773	0.760479			ch.19.683370F	0.0043754	0.0262286	0.380202
cg04454664	-0.039708	0.0140406	0.213504			cg26408565	-0.0267637	0.0476657	0.760479			cg24760647	0.00426061	0.0263543	0.380202
cg14312334	-0.0149447	0.0140952	0.2138			cg16515457	-0.0273845	0.04919	0.760479			cg11947395	0.00361301	0.025858	0.380202
cg22346124	-0.0155624	0.014225	0.215347			cg16119505	-0.0314209	0.0477471	0.760479			cg16046261	0.00326972	0.0259614	0.380202
cg21454656	0.00290268	0.0142859	0.215848			cg11628223	-0.0316669	0.0433332	0.760479			cg05873158	0.00300091	0.0262669	0.380202
cg02025192	0.030129	0.0144252	0.216068			cg14719129	-0.032859	0.0446191	0.760479			cg27194467	0.0025685	0.0264124	0.380202
cg04269747	0.0189738	0.0144719	0.216068			cg03043696	0.0168317	0.0523946	0.76079			cg00929050	0.00190882	0.0261742	0.380202
cg21755381	0.0183548	0.0143921	0.216068			cg17960111	0.00407338	0.0526198	0.762579			cg12106634	0.00170442	0.0257538	0.380202
cg03976895	0.00230017	0.0144637	0.216068			cg09180629	0.00170368	0.0530511	0.764677			cg18843373	0.00110442	0.025802	0.380202
cg14755417	-0.00819545	0.0144358	0.216068			cg16022317	0.00148188	0.0529484	0.764677			cg15659347	-0.00214887	0.0263228	0.380202
cg16700758	-0.0149004	0.014437	0.216068			cg19782731	-0.0225419	0.0531074	0.764677			cg17437373	-0.00410814	0.0261297	0.380202
cg05415931	-0.0263011	0.0144956	0.216068			cg06561886	-0.0276441	0.0531736	0.764677			cg12700439	-0.00750205	0.0264417	0.380202
cg05593479	0.0204969	0.0145826	0.216561			cg18224588	0.000861943	0.0534321	0.76692			cg03892566	-0.0128019	0.0265613	0.381188
cg13408966	0.00737352	0.0146218	0.216561			cg13327734	0.000888426	0.0536653	0.768792			cg04192580	0.00871279	0.026703	0.382471
cg00495443	0.00709483	0.0146225	0.216561			cg00923634	-0.0322911	0.0541069	0.773636			cg11229815	0.00453719	0.0268022	0.382471
cg11901478	0.00322281	0.0146404	0.216561			cg01143607	-0.00802465	0.0542528	0.774241			cg21698840	0.000959191	0.0268042	0.382471
cg24355048	0.0264059	0.0146809	0.216746			cg16084872	0.0116017	0.0562408	0.774689			cg13244293	0.0244537	0.0269196	0.383322
cg22222092	-0.0144986	0.0147508	0.217364			cg03569616	0.00491682	0.0554122	0.774689			cg22331200	0.0225767	0.0271714	0.383322
cg19916129	0.0290628	0.0148638	0.217756			cg01070635	0.00185124	0.0556111	0.774689			cg04689407	0.00270198	0.0270963	0.383322
cg13196550	0.0263074	0.0149121	0.217756			cg12794432	0.00144798	0.0544622	0.774689			cg00605038	0.00113251	0.0270268	0.383322
cg06152945	0.0216936	0.0149741	0.217756			cg13454184	0.00103914	0.0554184	0.774689			cg13833419	0.00107985	0.0271699	0.383322
cg14281165	0.011331	0.0149415	0.217756			cg26930253	0.000924248	0.0561284	0.774689			cg05620648	-0.0148545	0.0270822	0.383322
cg20574695	-0.00927653	0.014879	0.217756			cg06680921	0.000641653	0.0560227	0.774689			cg19516279	0.00372426	0.0272936	0.38432
cg09989727	-0.0217465	0.0149688	0.217756			cg24949344	0.000607955	0.0559624	0.774689			cg15085024	0.0279206	0.0274673	0.384331
cg12930753	-0.0322923	0.0149082	0.217756			cg22295879	0.000439813	0.0561036	0.774689			cg04856117	0.016804	0.0275335	0.384331
cg07639550	0.00371112	0.0150532	0.218497			cg11580575	-0.000892297	0.0558177	0.774689			cg25946326	0.00378948	0.027495	0.384331
cg03587150	0.0050893	0.0150879	0.218591			cg05431334	-0.00260837	0.0546704	0.774689			cg13132016	0.00122959	0.0275578	0.384331
cg18703721	-0.0206621	0.0151244	0.218711			cg12655753	-0.00406884	0.0560502	0.774689			cg09973676	-0.0170798	0.0274964	0.384331
cg07584031	0.027086	0.0152137	0.218778			cg16020706	-0.00661161	0.0562525	0.774689			cg19595760	-0.0421433	0.0276028	0.384331
cg25622597	0.00484878	0.0152119	0.218778			cg11458618	-0.00694224	0.055211	0.774689			cg07579946	0.0251144	0.0279272	0.385323
cg01444578	-0.00953928	0.0151759	0.218778			cg22852824	-0.00768137	0.0559726	0.774689			cg26432459	0.0250054	0.0281145	0.385323
cg02425108	0.0131327	0.0154152	0.220043			cg25538415	-0.0101352	0.0561131	0.774689			cg24861866	0.0244481	0.0281893	0.385323
cg24398023	0.00315012	0.0153861	0.220043			cg06756164	-0.0287949	0.0547493	0.774689			cg18156003	0.00451643	0.0279712	0.385323
cg03278299	-0.0132949	0.015384	0.220043			cg12930753	-0.0306088	0.0557134	0.774689			cg16897014	0.00297911	0.0279069	0.385323
cg19170015	-0.0148211	0.0154107	0.220043			cg16050326	-0.0425123	0.0554388	0.774689			cg26333156	0.00200355	0.0281491	0.385323
cg22946658	0.0132569	0.0156527	0.223022			cg03578458	0.00369804	0.056972	0.777175			cg17248183	0.00105453	0.0280516	0.385323
cg16376438	0.0189716	0.0158714	0.224708			cg01821754	0.00327354	0.0567389	0.777175			cg05096838	0.000964459	0.0281694	0.385323
cg00879155	0.00147813	0.0159049	0.224708			cg25811820	0.0013323	0.0570566	0.777175			cg05492387	-0.0143983	0.0280599	0.385323
cg08905999	-0.0103083	0.0158268	0.224708			cg11588932	0.000799692	0.0568663	0.777175			cg11486637	-0.0423052	0.028114	0.385323
cg11772171	-0.0225332	0.0159154	0.224708			cg04398275	-0.0012668	0.0568222	0.777175			cg24716664	0.0399246	0.0284896	0.385588
cg14018141	-0.0242605	0.015916	0.224708			cg13694824	-0.00155113	0.0566913	0.777175			cg14716311	0.0253838	0.0285697	0.385588
cg19621460	0.0271858	0.0159799	0.225152			cg09955730	0.00295128	0.0572296	0.777274			cg25188442	0.0196986	0.0285516	0.385588
cg01136571	0.00419287	0.0160055	0.225152			cg23025395	0.000875375	0.0573125	0.777274			cg07275218	0.0141985	0.0285316	0.385588
cg10361809	-0.0194364	0.0161528	0.226812			cg05620648	-0.00602853	0.0573757	0.777274			cg03742642	0.0138935	0.0283751	0.385588
cg24262066	-0.00932591	0.0162491	0.226982			cg17124779	-0.00273004	0.0574934	0.777461			cg12531601	0.00500066	0.0283539	0.385588
cg03519967	-0.0207418	0.0162031	0.226982			cg04059835	0.000870761	0.0577677	0.777544			cg18792584	0.00130668	0.0282923	0.385588
cg18986651	-0.0329236	0.0162527	0.226982			cg08610201	-0.00316538	0.0577832	0.777544			cg03912267	0.00178403	0.0286686	0.386226
cg26423283	0.0338121	0.0163223	0.227307			cg16052044	-0.0198848	0.0578115	0.777544			cg04266169	0.00132767	0.0287664	0.386846
cg16323609	0.0163771	0.0163347	0.227307			cg03544426	0.000933717	0.0579637	0.778192			cg25314445	-0.00877309	0.0289458	0.38856
cg20720686	0.0152987	0.0164053	0.22788			cg22131799	0.000964508	0.0581473	0.778306			cg20249919	0.0032525	0.0291104	0.390069
cg01828328	0.0190899	0.0164507	0.228102			cg14742920	-0.0101001	0.0581804	0.778306			cg18805612	0.0225284	0.0293475	0.391185
cg13116061	-0.0154342	0.0165242	0.228712			cg15919066	0.00374291	0.0589492	0.782988			cg14466269	0.00317444	0.0292928	0.391185
cg04380653	0.0241604	0.0166697	0.229461			cg05472934	0.002596	0.0588919	0.782988			cg17603321	0.000861335	0.0293939	0.391185
cg24777950	0.0232167	0.0167636	0.229461			cg11787367	-0.00152755	0.0588951	0.782988			cg17170262	-0.0266365	0.029403	0.391185
cg08733824	0.0224349	0.0167523	0.229461			cg10361809	-0.0510736	0.058842	0.782988			cg01335087	0.0184904	0.0296318	0.391619
cg09845883	-0.00715952	0.0166521	0.229461			cg26501269	-0.0014589	0.059117	0.783824			cg23441167	0.00519491	0.0296006	0.391619
cg07598522	-0.00839348	0.0167283	0.229461			cg15926585	0.00529849	0.0597028	0.784096			cg14213160	-0.0141795	0.0296451	0.391619
cg22558303	-0.011873	0.0166095	0.229461			cg12571847	0.0048377	0.0599002	0.784096			cg10453419	-0.0205823	0.0295331	0.391619
cg01790771	-0.0268645	0.0167855	0.229461			cg25764464	0.00155789	0.0597438	0.784096			cg11323255	0.0192523	0.0298696	0.393754
cg18766475	0.0264327	0.0168275	0.22963			cg24814784	0.00139632	0.0600812	0.784096			cg06122080	0.00455506	0.029912	0.393754
cg21507078	-0.0234822	0.0169051	0.230283			cg10518327	0.00112151	0.0599147	0.784096			cg08703151	0.0105166	0.0302393	0.396665
cg21066028	-0.00542356	0.016957	0.230585			cg07343122	-0.00110979	0.05944	0.784096			cg26944263	0.00490544	0.0301937	0.396665
cg26489750	0.0188049	0.0169873	0.230593			cg01852049	-0.00273572	0.0597774	0.784096			cg22709811	0.0297176	0.0305385	0.397106
cg03292241	0.00267419	0.0170258	0.230712			cg16700758	-0.0110134	0.0596546	0.784096			cg04347264	0.0239013	0.0304104	0.397106
cg08610986	0.007639	0.0170925	0.230723			cg16285780	-0.0580467	0.059985	0.784096			cg17422460	0.0170782	0.0304348	0.397106
cg05743086	0.00444743	0.0170859	0.230723			cg08364860	-0.00648381	0.0602392	0.784789			cg19795980	0.00305803	0.0305185	0.397106
cg27619353	-0.0152902	0.017116	0.230723			cg12465398	0.00158129	0.0603773	0.785026			cg07829597	0.00121873	0.0304569	0.397106
cg07535928	-0.0260203	0.017219	0.231709			cg27608022	-0.00233646	0.0604997	0.785026			cg21245372	0.0206908	0.0310538	0.397148
cg18641486	-0.0104028	0.0173214	0.232684			cg17646610	-0.0121253	0.0605724	0.785026			cg09013267	0.0159928	0.0307284	0.397148
cg09614389	0.031618	0.0175048	0.232727			cg00027650	-0.0185004	0.0608081	0.786719			cg13782866	0.0125908	0.0317139	0.397148
cg09871133	0.00501133	0.0174466	0.232727			cg00978203	-0.00743646	0.0610424	0.787025			cg06417752	0.00729694	0.0312903	0.397148
cg21498125	0.00483467	0.0174889	0.232727			cg05008070	-0.0298927	0.0609737	0.787025			cg11802843	0.00646931	0.0314057	0.397148
cg21018494	0.00210671	0.0174219	0.232727			cg09851981	-0.00691209	0.0612038	0.787749			cg21482489	0.00455174	0.0319029	0.397148
cg05798126	-0.0162922	0.0173976	0.232727			cg16922523	-0.0481124	0.0614323	0.789331			cg03466032	0.00347471	0.03099	0.397148
cg15418322	-0.0177449	0.0173686	0.232727			cg22867643	0.000994193	0.0617403	0.791928			cg16434546	0.00301149	0.0317599	0.397148
cg09490387	-0.00488714	0.0175444	0.232854			cg06508445	0.00462074	0.0624632	0.793492			cg09240119	0.00265874	0.0318262	0.397148
cg25283432	-0.00939563	0.0175855	0.233001			ch.13.1182684F	0.00449808	0.0623821	0.793492			cg17600680	0.00250803	0.0319143	0.397148
cg19312157	0.00880957	0.0177449	0.233658			cg02124354	0.00286796	0.0624989	0.793492			cg08905358	0.00249859	0.031191	0.397148
cg10380165	-0.0130255	0.0177557	0.233658			cg04241582	0.00227525	0.0624449	0.793492			cg25635840	0.00248492	0.0318772	0.397148
cg12139069	-0.0235525	0.0177442	0.233658			cg11814571	-0.00253169	0.0624177	0.793492			cg05842391	0.0024719	0.0308653	0.397148
cg03018679	-0.0247124	0.017696	0.233658			cg01858866	-0.0278683	0.0621431	0.793492			cg21731578	0.00115274	0.0318752	0.397148
cg08188368	-0.0216554	0.017793	0.233752			cg03094728	0.0228712	0.062745	0.793921			cg05412414	0.0010551	0.0306091	0.397148
cg01948062	0.0131477	0.0179303	0.23397			cg07274523	-0.00126559	0.0626853	0.793921			cg24836175	0.000847602	0.0314131	0.397148
cg00214688	0.00512961	0.0178405	0.23397			cg06898289	-0.00174417	0.0629503	0.794178			cg26705765	-0.000960782	0.0310921	0.397148
cg05309948	-0.0132908	0.0179191	0.23397			cg07046007	-0.005498	0.0629778	0.794178			cg11217953	-0.00309699	0.0319227	0.397148
cg25051529	-0.0198809	0.0178885	0.23397			cg09438698	0.0061072	0.0632109	0.795734			cg07447431	-0.00460317	0.0310682	0.397148
cg10564492	0.00125006	0.0179613	0.23398			cg13771918	-0.00172274	0.063314	0.795734			cg13326338	-0.00481865	0.0315242	0.397148
cg25533247	0.0153684	0.0181314	0.235511			cg10689147	0.00108053	0.0634422	0.796008			cg11738782	-0.00783131	0.0311811	0.397148
cg15941164	0.00376252	0.0181396	0.235511			cg18766475	0.0340131	0.064749	0.798924			cg25722178	-0.0116769	0.0316706	0.397148
cg15358549	-0.0332142	0.0182051	0.235966			cg25013269	0.0170093	0.0644749	0.798924			cg07420465	-0.0117636	0.0310253	0.397148
cg12389888	-0.0219728	0.0183921	0.237992			cg16809457	0.0162806	0.0674776	0.798924			cg15952235	-0.0120707	0.03169	0.397148
cg23973801	0.00760544	0.0184936	0.238509			cg03613618	0.0134611	0.06449	0.798924			cg20545410	-0.0142091	0.0307695	0.397148
cg04093645	-0.0280307	0.0184755	0.238509			cg22113807	0.0101624	0.066073	0.798924			cg27342333	-0.0260838	0.0315373	0.397148
cg19714332	-0.0163464	0.0185419	0.238735			cg07192047	0.00975073	0.0671003	0.798924			cg24717159	0.0076562	0.0321666	0.397537
cg05336561	0.00511075	0.018683	0.239755			cg19048791	0.00448527	0.0657924	0.798924			cg15467615	0.00121925	0.0321008	0.397537
cg25607155	0.00356967	0.0186572	0.239755			cg19191258	0.00438649	0.0662895	0.798924			cg06477444	-0.00262967	0.0321036	0.397537
cg19630841	0.00791232	0.0188373	0.240037			cg25735425	0.00370214	0.0649745	0.798924			cg02520639	-0.0154233	0.0321139	0.397537
cg01756564	0.00472127	0.018829	0.240037			cg04794299	0.00197612	0.0663179	0.798924			cg18733925	0.0320228	0.0333974	0.397643
cg09945151	0.00252154	0.0188536	0.240037			cg15333689	0.00188071	0.0644838	0.798924			cg03129884	0.0247028	0.0324707	0.397643
cg11732282	-0.00332724	0.0188908	0.240037			cg05245070	0.00180574	0.0674407	0.798924			cg06912665	0.0217881	0.033451	0.397643
cg23967474	-0.0242135	0.0187557	0.240037			cg02433905	0.00153141	0.0654795	0.798924			cg25462751	0.0192534	0.0334095	0.397643
cg22537334	-0.0283759	0.0188645	0.240037			cg04189988	0.00138995	0.0653885	0.798924			cg20798677	0.0151244	0.0333564	0.397643
cg21249481	0.00222045	0.019012	0.240872			cg15717558	0.00106961	0.0664564	0.798924			cg03417473	0.0147939	0.0330953	0.397643
cg05878558	-0.0110285	0.0190187	0.240872			cg23389069	0.000955941	0.0648733	0.798924			cg08317174	0.010244	0.0326366	0.397643
cg18861827	0.00870688	0.0190814	0.241063			cg03283842	0.000742584	0.0674547	0.798924			cg26273165	0.00929518	0.033335	0.397643
cg23460943	-0.021213	0.019096	0.241063			cg09085823	0.000682608	0.0649231	0.798924			cg20765580	0.00910681	0.0326892	0.397643
cg02722613	0.0501069	0.0191271	0.241064			cg13580321	0.000651077	0.0657238	0.798924			cg03786388	0.00809481	0.0333746	0.397643
cg01103255	0.0299721	0.0195949	0.241091			cg09883131	0.000638947	0.0667663	0.798924			cg26971042	0.00600877	0.0334679	0.397643
cg16785912	0.0299541	0.019683	0.241091			cg13968182	0.000517436	0.0661645	0.798924			cg08641078	0.00563283	0.0329831	0.397643
cg16284674	0.0269239	0.0195868	0.241091			cg22684968	-0.00158817	0.0664479	0.798924			cg20683223	0.00474471	0.0323418	0.397643
cg00465975	0.0267686	0.0196666	0.241091			cg21944443	-0.00168247	0.0670924	0.798924			cg19025497	0.00409184	0.0332395	0.397643
cg00852245	0.00582886	0.0194854	0.241091			cg02788102	-0.00170387	0.0672911	0.798924			cg07575518	0.0039794	0.0327499	0.397643
cg00572684	0.00411128	0.0195611	0.241091			cg15401317	-0.00178445	0.0675016	0.798924			cg10079837	0.00336989	0.0328174	0.397643
cg24631920	0.00370031	0.0192289	0.241091			cg26807912	-0.00209291	0.0676626	0.798924			cg16022317	0.00249043	0.0332169	0.397643
cg13285088	0.002491	0.0194411	0.241091			cg09150905	-0.00732395	0.0653188	0.798924			cg11475493	0.00235982	0.0324523	0.397643
cg17626405	-0.00780571	0.0193186	0.241091			cg14795690	-0.00738456	0.0673481	0.798924			cg04216397	0.00212657	0.0328529	0.397643
cg21625737	-0.00807819	0.0197272	0.241091			cg04420991	-0.00816202	0.0650859	0.798924			cg26422022	0.00154208	0.0333872	0.397643
cg18849799	-0.0113905	0.0197513	0.241091			cg10706649	-0.00963012	0.0642898	0.798924			cg16237545	0.00146384	0.0325065	0.397643
cg05426006	-0.0124979	0.0196933	0.241091			cg02471917	-0.00973681	0.0654423	0.798924			cg09785846	-0.001939	0.0326036	0.397643
cg10807003	-0.0130443	0.0196814	0.241091			cg06551540	-0.0103076	0.0672505	0.798924			cg01887440	-0.00959374	0.0335047	0.397643
cg23494026	-0.0160618	0.0197245	0.241091			cg02535219	-0.0123087	0.0676988	0.798924			cg05740071	-0.0193196	0.0328693	0.397643
cg15913875	-0.0164801	0.019198	0.241091			cg05359518	-0.0188979	0.0667597	0.798924			cg21648069	-0.0256097	0.0327369	0.397643
cg19889634	-0.0199254	0.0196006	0.241091			cg02961472	-0.0198964	0.0673996	0.798924			cg13838074	0.00237225	0.0336334	0.398537
cg19853760	-0.0211292	0.0193896	0.241091			cg21608225	-0.0249844	0.0645793	0.798924			cg15703690	0.0378263	0.0338252	0.399959
cg11742479	-0.024315	0.0194069	0.241091			cg21663431	-0.0408063	0.0677344	0.798924			cg19149140	0.00200418	0.0338604	0.399959
cg14839134	-0.0253166	0.019475	0.241091			cg09414280	-0.0564473	0.0653433	0.798924			cg11875500	0.0101276	0.033992	0.400249
cg14195974	-0.0326389	0.0194426	0.241091			cg22251877	-0.00240192	0.0678525	0.799057			cg00793605	0.000989818	0.0339625	0.400249
cg18983090	0.011251	0.0198024	0.241334			cg17750334	0.00226784	0.0679646	0.799119			cg00325139	0.0196938	0.0340473	0.40027
cg17564775	-0.0220572	0.0199139	0.242312			cg14185626	0.00768407	0.0683994	0.80056			cg04563438	0.00747425	0.0341664	0.40104
cg27458475	0.00280736	0.019987	0.24244			cg00643557	0.00280401	0.0688997	0.80056			cg06730438	0.00895519	0.0345533	0.404945
cg18349937	-0.0143272	0.0199743	0.24244			cg18565479	0.00153377	0.0691584	0.80056			cg14397402	0.0332052	0.0346309	0.40522
cg01618834	0.00230101	0.0200239	0.242508			cg08198132	0.00114531	0.0693719	0.80056			cg14160422	0.023745	0.0347695	0.405499
cg13101841	0.00319788	0.0201523	0.243528			cg10822149	-0.000433642	0.0686723	0.80056			cg21064451	0.0124528	0.0348175	0.405499
cg21663431	-0.0288729	0.020171	0.243528			cg05180153	-0.000691746	0.0687989	0.80056			cg11541479	0.0014757	0.0347853	0.405499
cg10783797	0.0196478	0.0203095	0.24482			cg19472611	-0.00177196	0.0693198	0.80056			cg14808759	0.00694361	0.0349275	0.405517
cg11700258	0.00398314	0.0203649	0.245106			cg11380329	-0.00189014	0.0691648	0.80056			cg10748160	0.00157496	0.0348784	0.405517
cg01936090	-0.00806798	0.0204046	0.245203			cg14898824	-0.00620916	0.0693574	0.80056			cg10911287	0.0271811	0.0351036	0.405525
cg08210300	0.0136981	0.0204715	0.245247			cg06442530	-0.00750349	0.0684676	0.80056			cg03700121	0.0158937	0.03515	0.405525
cg09938984	-0.00199894	0.0204485	0.245247			cg10290276	-0.00800852	0.0690435	0.80056			cg08540958	0.00758571	0.0351994	0.405525
cg11323255	-0.0216316	0.0205478	0.245781			cg26680653	-0.0153857	0.0693155	0.80056			cg25539392	0.00124434	0.0351603	0.405525
cg02840615	0.0112902	0.0208756	0.248224			cg07491444	0.00400491	0.0696659	0.801479			cg16068780	-0.0171612	0.0350219	0.405525
cg07438451	-0.00978586	0.0208207	0.248224			cg16016641	-0.00288832	0.0696091	0.801479			cg06756164	0.0245246	0.0352756	0.405778
cg04965094	-0.0185252	0.0208034	0.248224			cg09985745	0.00393813	0.0700363	0.803269			cg26680653	-0.00846068	0.0353464	0.405967
cg21860825	-0.024181	0.0208801	0.248224			cg27544865	0.00116814	0.069937	0.803269			cg25043237	-0.0121169	0.0355037	0.407149
cg21063716	0.0196598	0.0209414	0.248571			cg27477610	0.00123069	0.0702691	0.804705			cg12377368	0.0285349	0.0364027	0.40802
cg19736671	0.00236327	0.0210131	0.249041			cg08158799	-0.000998111	0.0706551	0.807287			cg16150047	0.0280561	0.0370683	0.40802
cg00689211	-0.00859978	0.0210679	0.249111			cg22853526	-0.0015728	0.0708185	0.807287			cg19375196	0.0271677	0.0361818	0.40802
cg26685501	-0.0159103	0.0210833	0.249111			cg03348466	-0.0129908	0.0707378	0.807287			cg06444515	0.0234327	0.0362015	0.40802
cg13725062	0.0258907	0.0212409	0.249393			cg01999787	0.00122904	0.0715218	0.807751			cg01792430	0.0227623	0.0364231	0.40802
cg24514275	0.0231384	0.0213967	0.249393			cg20944133	0.00101576	0.071352	0.807751			cg26246342	0.0216303	0.0366038	0.40802
cg01935221	0.0183355	0.0213112	0.249393			cg08197201	0.00100123	0.0713586	0.807751			cg08871239	0.0208133	0.0362241	0.40802
cg00482994	0.0145376	0.0212471	0.249393			cg00016498	0.000508462	0.0712746	0.807751			cg09088720	0.0194408	0.0369297	0.40802
cg19028357	0.00397933	0.0213192	0.249393			cg19978728	-0.00167434	0.0715459	0.807751			cg23325384	0.0188549	0.0365631	0.40802
cg02213487	0.00246911	0.0213859	0.249393			cg03902093	-0.00555947	0.0711508	0.807751			cg20033652	0.0188437	0.0362175	0.40802
cg10555744	-0.00665658	0.0213958	0.249393			cg20023102	-0.00785389	0.0716152	0.807751			cg27640302	0.0176309	0.0369778	0.40802
cg25561913	-0.00733205	0.0212981	0.249393			cg08097581	-0.0270016	0.0718716	0.809421			cg11770323	0.0164693	0.0357852	0.40802
cg14376618	-0.0242509	0.0211559	0.249393			cg24990490	0.00919231	0.0721093	0.810877			cg22765626	0.0164574	0.0363047	0.40802
cg13822122	-0.00299572	0.0215416	0.250705			cg20392764	0.00935646	0.0726334	0.813004			cg01396723	0.0124634	0.0361832	0.40802
cg10521638	-0.0123025	0.0216425	0.251501			cg24547575	0.00178459	0.0730431	0.813004			cg14396035	0.0115061	0.0368641	0.40802
cg06068085	-0.0240258	0.0216769	0.251524			cg09471280	0.00121018	0.0733633	0.813004			cg11935147	0.0110628	0.0366272	0.40802
cg01760983	0.0289874	0.0218459	0.253105			cg07628138	0.000969065	0.072697	0.813004			cg11964030	0.0077241	0.0368729	0.40802
cg17168328	0.00406543	0.0219633	0.254086			cg21112148	-0.00133968	0.0725185	0.813004			cg27063255	0.00740316	0.0370536	0.40802
cg10660666	-0.0224358	0.0221025	0.255316			cg10599951	-0.00224863	0.0728471	0.813004			cg10273210	0.00277545	0.0359898	0.40802
cg11942548	0.0114487	0.022172	0.255736			cg08711858	-0.00259764	0.0733745	0.813004			cg24182083	0.00259992	0.0366481	0.40802
cg25397562	0.00250249	0.0222835	0.25626			cg17944003	-0.00609311	0.0733857	0.813004			cg09032840	0.00221894	0.0362282	0.40802
cg17477990	-0.0294318	0.0222601	0.25626			cg14841929	-0.0164043	0.0730349	0.813004			ch.5.3304132F	0.0013526	0.0365459	0.40802
cg18731680	0.019626	0.0224484	0.25763			cg13817287	-0.0210124	0.0731612	0.813004			cg27658771	0.00133424	0.0370664	0.40802
cg05878535	-0.0261149	0.0224691	0.25763			cg04205769	0.0350976	0.0744597	0.8142			cg00356213	0.000923884	0.0370662	0.40802
cg11642324	0.0300163	0.0225315	0.257964			cg10557828	0.0165736	0.0737309	0.8142			cg16185379	0.000743789	0.0372168	0.40802
cg15520042	0.00702506	0.0226388	0.25881			cg15318007	0.00794937	0.0741303	0.8142			cg15401317	-0.00252173	0.0362011	0.40802
cg12054981	0.0220996	0.0229979	0.259432			cg07896558	0.00561179	0.0736922	0.8142			cg22222461	-0.0127737	0.0361895	0.40802
cg02912379	0.0200683	0.02283	0.259432			cg15933484	0.00268468	0.0738442	0.8142			cg13605248	-0.0146355	0.0371804	0.40802
cg24455024	0.0173801	0.0229664	0.259432			cg05977990	-0.00137766	0.0742712	0.8142			cg16417374	-0.0169728	0.0371193	0.40802
cg17978844	0.0112177	0.0231093	0.259432			cg11917413	-0.00364542	0.0745811	0.8142			cg04583000	-0.0176976	0.0365648	0.40802
cg25136045	0.00363558	0.0231428	0.259432			cg02744793	-0.00868436	0.0743452	0.8142			cg27154660	0.022301	0.0372759	0.40807
cg10211788	0.00321851	0.0231184	0.259432			cg05878535	-0.0219897	0.0742376	0.8142			cg15161055	0.00284415	0.03736	0.408393
cg27661869	0.0024524	0.0228662	0.259432			cg09735579	-0.0228014	0.0745824	0.8142			cg04307297	-0.0040669	0.0376696	0.410809
cg08377398	-0.00607832	0.0228056	0.259432			cg19025497	-0.00516883	0.0748344	0.815761			cg06583605	-0.0227019	0.0376909	0.410809
cg12640387	-0.0078032	0.0230354	0.259432			cg01394781	0.0362228	0.0788731	0.815988			cg01929855	-0.00964342	0.0379702	0.413251
cg25013269	-0.0157307	0.0231654	0.259432			cg26413528	0.0131646	0.0754801	0.815988			cg14539179	0.00286163	0.0380902	0.413954
cg21133608	-0.0160046	0.0231045	0.259432			cg03062881	0.0124973	0.0768097	0.815988			cg00931339	0.00561337	0.0383885	0.415183
cg14494808	-0.0164141	0.0228125	0.259432			cg19736226	0.0071489	0.0776202	0.815988			cg02376834	0.00276938	0.0384468	0.415183
cg17046247	-0.0196232	0.0231953	0.259432			cg00492362	0.00619432	0.0814522	0.815988			cg03327347	0.0014399	0.0384809	0.415183
cg21798544	-0.0228879	0.0229795	0.259432			cg27090975	0.00547846	0.079971	0.815988			cg02097588	0.000881386	0.0384252	0.415183
cg20426042	-0.024547	0.022754	0.259432			cg12339003	0.00428782	0.0798928	0.815988			cg13164831	-0.00667929	0.0384709	0.415183
cg19284039	0.0295853	0.0232299	0.259445			cg03874471	0.00285883	0.0811515	0.815988			cg07160748	0.0244888	0.0389501	0.416725
cg25136310	-0.0113787	0.0233977	0.260195			cg17505757	0.00199701	0.0773819	0.815988			cg03859732	0.0193261	0.0388327	0.416725
cg00547425	-0.0140712	0.0233864	0.260195			cg04995860	0.00167296	0.0773466	0.815988			cg09088834	0.0120411	0.0388731	0.416725
cg09906169	-0.023721	0.0233575	0.260195			cg13179085	0.00146442	0.0754187	0.815988			cg04404694	0.0103743	0.0389583	0.416725
cg18374697	0.00223074	0.02354	0.260473			cg27368423	0.00121769	0.0775787	0.815988			cg04904834	0.00290988	0.0388507	0.416725
cg15494010	-0.0106707	0.0235572	0.260473			cg06711110	0.00105568	0.0811282	0.815988			cg16294486	0.00209424	0.0388202	0.416725
cg21024311	-0.0131715	0.0235566	0.260473			cg04483336	0.00104433	0.0782303	0.815988			cg17729667	0.0067139	0.0390844	0.417159
cg23412850	-0.0185713	0.0234726	0.260473			cg01088528	0.00103191	0.0819747	0.815988			cg18363192	0.00252694	0.0391662	0.417159
cg09208628	0.016393	0.0236305	0.260541			ch.12.2471797R	0.000966803	0.0799872	0.815988			cg00262415	0.00202666	0.0391464	0.417159
cg04485065	-0.0117881	0.0235981	0.260541			cg03811519	0.000785937	0.0815301	0.815988			cg04454576	0.0176787	0.0393195	0.417602
cg13982505	-0.00902321	0.0237381	0.260708			cg05725090	0.000734371	0.0812816	0.815988			cg08228422	0.00175521	0.0393134	0.417602
cg17211261	-0.0138444	0.0237466	0.260708			cg10272675	0.000600862	0.081927	0.815988			cg21817750	0.0186712	0.0394276	0.418156
cg09712683	-0.0143383	0.0237456	0.260708			cg19627653	0.000549126	0.0817325	0.815988			cg02471917	0.0104505	0.0397758	0.421251
cg21177940	0.00724584	0.0238248	0.261197			cg02097588	0.000451945	0.0780023	0.815988			cg02367472	0.00377607	0.0399438	0.422432
cg04514998	0.0234155	0.0244453	0.261417			cg23165545	-0.00068741	0.0775324	0.815988			cg00346898	0.0228798	0.0401732	0.422871
cg05111146	0.0145501	0.0244658	0.261417			cg26637795	-0.000758669	0.0784823	0.815988			cg07242931	0.017866	0.0403311	0.422871
cg26304213	0.0107211	0.0241845	0.261417			cg08499107	-0.00090116	0.0769918	0.815988			cg24840228	0.01539	0.0402602	0.422871
cg24494009	0.00897027	0.0244234	0.261417			cg17674640	-0.00108796	0.0802767	0.815988			cg16862821	0.00716635	0.0402322	0.422871
cg03238396	0.00888192	0.0243184	0.261417			cg02079951	-0.00110302	0.0780776	0.815988			cg12415116	0.00634855	0.0403771	0.422871
cg24348448	0.00868486	0.0243712	0.261417			cg11538920	-0.00114568	0.0784039	0.815988			cg21116447	0.00161698	0.0406517	0.422871
cg08347423	0.00779173	0.0238845	0.261417			cg13438543	-0.00119963	0.0763258	0.815988			cg00967238	0.00119142	0.0405993	0.422871
cg02471346	0.00731455	0.0242084	0.261417			cg13634296	-0.00139844	0.0798184	0.815988			cg23990723	0.000802496	0.0405671	0.422871
cg04995860	0.00659259	0.0239575	0.261417			cg18184349	-0.00150445	0.0817771	0.815988			cg24390590	-0.0109181	0.0406083	0.422871
cg06518779	0.00438607	0.0239302	0.261417			cg15035364	-0.00160496	0.0755608	0.815988			cg05415931	-0.0144482	0.0406639	0.422871
cg15888699	-0.0126673	0.0243119	0.261417			cg05081395	-0.00174563	0.0816679	0.815988			cg22479226	-0.0180652	0.040618	0.422871
cg02545688	-0.0128236	0.0244857	0.261417			cg10068539	-0.00206838	0.0815756	0.815988			cg17106157	-0.0271002	0.0406127	0.422871
cg02271895	-0.0150958	0.0242396	0.261417			cg14252998	-0.00270698	0.0812136	0.815988			cg22437405	0.0114108	0.0408147	0.423343
cg14154859	-0.0217954	0.024181	0.261417			cg10526374	-0.00275667	0.0792465	0.815988			cg00174743	-0.00498139	0.0408792	0.423343
cg21465061	-0.0242771	0.0240632	0.261417			cg18643176	-0.00307279	0.0770516	0.815988			cg22906574	-0.0119673	0.0408673	0.423343
cg02425558	-0.0277891	0.0242744	0.261417			cg00423195	-0.00307766	0.0794965	0.815988			cg01220068	0.0114948	0.0409645	0.42364
cg10439742	-0.0278174	0.0240273	0.261417			cg26182254	-0.00382025	0.0781283	0.815988			cg09315367	0.0218661	0.0411146	0.424605
cg11132411	-0.035777	0.0240877	0.261417			cg25158622	-0.00408266	0.0763124	0.815988			cg24927974	0.0251407	0.0413707	0.42666
cg16289175	-0.0402884	0.0244612	0.261417			cg15627628	-0.00456196	0.0797832	0.815988			cg02873263	0.0196519	0.041471	0.427105
cg07971820	0.0195432	0.0245629	0.261881			cg27181148	-0.00543383	0.0789051	0.815988			cg02271895	0.00759582	0.0415646	0.427481
cg14769556	-0.035394	0.0247556	0.263573			cg21235903	-0.00555398	0.0773981	0.815988			cg23933216	0.0208583	0.0418728	0.428023
cg05101498	0.00438816	0.0248339	0.264044			cg12508655	-0.00617613	0.0820571	0.815988			cg10169539	0.0187062	0.0418786	0.428023
cg13353389	0.0224619	0.0249149	0.264542			cg14376618	-0.00628791	0.0807549	0.815988			cg04948014	0.0182499	0.0418853	0.428023
cg10829342	0.00546256	0.0249613	0.264672			cg05211050	-0.00629419	0.079927	0.815988			cg21626848	0.0163408	0.0419608	0.428023
cg16176834	-0.0199161	0.0250287	0.265024			cg13033814	-0.00647185	0.0818254	0.815988			cg15663656	0.00576083	0.0419237	0.428023
cg07136905	0.0128233	0.0251521	0.265245			cg22222092	-0.00705459	0.0805458	0.815988			cg07843262	0.00254788	0.0419115	0.428023
cg16835415	0.010911	0.0251858	0.265245			cg07703701	-0.00711513	0.0757223	0.815988			cg01963696	0.0348573	0.0422678	0.428337
cg02053566	0.00386298	0.0252365	0.265245			cg11423687	-0.00751824	0.0790055	0.815988			cg12183861	0.0277413	0.0422887	0.428337
cg16664095	0.00153048	0.0252549	0.265245			cg04353758	-0.00854499	0.0758374	0.815988			cg18075627	0.0243999	0.042343	0.428337
cg20993754	-0.0113674	0.0252129	0.265245			cg12924095	-0.0112149	0.0765201	0.815988			cg03287877	0.0163086	0.0422025	0.428337
cg26158634	-0.0161723	0.0251559	0.265245			cg16419334	-0.0112161	0.0811609	0.815988			cg17626405	0.00900166	0.0423926	0.428337
cg00541544	0.0303973	0.0254222	0.265921			cg07857331	-0.0117633	0.0802125	0.815988			cg01393792	0.00700006	0.0421808	0.428337
cg15721424	0.00298111	0.0254171	0.265921			cg24275356	-0.0122727	0.0799998	0.815988			cg07955051	-0.00332566	0.0422352	0.428337
cg18675616	-0.0174057	0.0253716	0.265921			cg10406027	-0.0128716	0.0801885	0.815988			cg12975862	0.00405309	0.0425416	0.429262
cg19673350	-0.0108058	0.0255626	0.26667			cg08125824	-0.014217	0.079465	0.815988			cg21003870	0.0018496	0.0427143	0.429845
cg04583000	-0.023737	0.0255392	0.26667			cg09787021	-0.0144411	0.0764923	0.815988			cg13466002	-0.02087	0.0426605	0.429845
cg26306882	0.00519748	0.0256051	0.266755			cg15307022	-0.0163205	0.0809716	0.815988			cg01770232	0.0210212	0.0429648	0.431785
cg22630748	0.0195357	0.0256528	0.266892			cg20322193	-0.0165646	0.0796979	0.815988			cg08944484	0.0287105	0.0434223	0.434588
cg15553385	0.0033771	0.0257275	0.26731			cg01901434	-0.0207362	0.0788619	0.815988			cg14631541	0.0205881	0.0435724	0.434588
cg17770886	0.0204991	0.0260292	0.268645			cg01124420	-0.0290117	0.079589	0.815988			cg03654623	0.0148467	0.0435443	0.434588
cg04192580	0.0169853	0.0260158	0.268645			cg17965690	-0.0305117	0.0794118	0.815988			cg14163232	0.00323731	0.043489	0.434588
cg19516279	0.0150203	0.0259385	0.268645			cg10888281	-0.0365294	0.0779054	0.815988			cg15143698	0.00162025	0.0435925	0.434588
cg00137652	0.0040475	0.0259625	0.268645			cg04250837	-0.037794	0.0766277	0.815988			cg06503456	-0.00865412	0.043582	0.434588
cg13682669	-0.013051	0.0259615	0.268645			cg16715687	-0.0428085	0.0810813	0.815988			cg11122195	0.00377312	0.0436795	0.434876
cg09410434	0.00234412	0.0261533	0.269209			cg04531363	-0.0612001	0.081577	0.815988			cg18680626	0.0280513	0.0438542	0.434878
cg18059223	-0.00926179	0.0261453	0.269209			cg09065776	0.000689548	0.0822624	0.816156			cg00919585	0.00687853	0.0438144	0.434878
cg06155229	0.0244903	0.0264469	0.26931			cg23845574	-0.0269112	0.0822922	0.816156			cg06030229	0.00162139	0.0437569	0.434878
cg06100973	0.0217156	0.0263775	0.26931			cg24018814	0.0328491	0.0840552	0.816897			cg16103595	0.00156281	0.0441609	0.435608
cg17186183	0.0105133	0.0264759	0.26931			cg12630038	0.0209966	0.0865398	0.816897			cg04072987	0.00144389	0.0441155	0.435608
cg17115737	0.00851413	0.0264661	0.26931			cg07219844	0.0131745	0.0861982	0.816897			cg07343122	-0.00232123	0.0441422	0.435608
cg14529146	0.00784574	0.0263556	0.26931			cg04247135	0.0114968	0.0869973	0.816897			cg21388553	-0.00336176	0.0441423	0.435608
cg24165667	0.00218858	0.0263778	0.26931			cg13223565	0.00876542	0.0870869	0.816897			cg00499700	0.0269191	0.0444421	0.437455
cg14592260	-0.0168413	0.0262739	0.26931			cg24208206	0.00864672	0.0834381	0.816897			cg05397202	0.0166216	0.0444651	0.437455
cg03420245	-0.0252457	0.02646	0.26931			cg11803801	0.00496641	0.0868216	0.816897			cg25313090	0.0224805	0.0446074	0.437703
cg16912563	-0.0345679	0.026227	0.26931			cg10238302	0.00429709	0.0845957	0.816897			cg03976645	-0.0242955	0.0445885	0.437703
cg23733177	0.0147049	0.0267212	0.270163			cg25749212	0.0040615	0.084087	0.816897			cg05008070	0.0398669	0.0447347	0.438376
cg13956671	0.0109857	0.0266876	0.270163			cg13788062	0.00289497	0.0852309	0.816897			cg14526939	0.00321825	0.0448232	0.438669
cg02250992	0.00720626	0.0266131	0.270163			cg09741588	0.00214687	0.0866472	0.816897			cg01896579	0.0234798	0.0452683	0.439948
cg14054343	0.00214997	0.0267153	0.270163			cg27185623	0.00193136	0.0845527	0.816897			cg04118884	0.00256293	0.0451005	0.439948
cg06561886	-0.0136283	0.026734	0.270163			cg03433758	0.00185025	0.085648	0.816897			cg14142836	0.00187248	0.0452275	0.439948
cg19628469	0.0153053	0.0268385	0.270331			cg01136571	0.00174529	0.0854537	0.816897			cg27281008	0.00177628	0.045195	0.439948
cg26487562	0.0130633	0.0268934	0.270331			cg05033322	0.000984172	0.0832483	0.816897			cg02961200	0.000670688	0.045105	0.439948
cg10988368	0.0128745	0.0269109	0.270331			cg15210596	0.00096044	0.0830491	0.816897			cg17066349	-0.0687905	0.0453069	0.439948
cg14900295	-0.0064236	0.0268461	0.270331			cg06172918	0.000811303	0.086464	0.816897			cg08761248	0.00263047	0.0455117	0.440221
cg10021238	-0.0168882	0.026925	0.270331			cg11452292	0.000777859	0.0860824	0.816897			cg17998964	0.00244904	0.0453947	0.440221
cg09377882	0.0159975	0.0271491	0.272228			cg02053566	0.00070472	0.0861726	0.816897			cg24488602	0.00143916	0.0455056	0.440221
cg18639142	0.0237228	0.0272923	0.272256			cg07387450	0.000441606	0.0839037	0.816897			cg10108468	0.0264981	0.0465764	0.441672
cg00063077	0.0183928	0.0272806	0.272256			cg18062684	0.000418378	0.0870009	0.816897			cg23213887	0.0235968	0.0465898	0.441672
cg21392898	-0.0102775	0.0272136	0.272256			cg02464563	-0.000506882	0.0857314	0.816897			cg06083642	0.0231702	0.0472609	0.441672
cg20765580	-0.0106751	0.0272661	0.272256			cg13253694	-0.000751396	0.0853018	0.816897			cg03321829	0.0207167	0.0463561	0.441672
cg03505501	0.0242439	0.0273716	0.272539			cg00516597	-0.0015344	0.0846562	0.816897			cg02976539	0.0197395	0.0459103	0.441672
cg04025739	-0.0210934	0.027391	0.272539			cg10433910	-0.00187378	0.0861943	0.816897			cg15097606	0.0160544	0.0470355	0.441672
cg11224407	-0.0103875	0.0274851	0.272774			cg17268483	-0.00203875	0.0837108	0.816897			cg05359518	0.0103594	0.0463969	0.441672
cg21011649	-0.0251139	0.0274588	0.272774			cg20383078	-0.00266645	0.0871735	0.816897			cg00926502	0.00625039	0.0469849	0.441672
cg18550498	0.00324504	0.0275593	0.273162			cg06272038	-0.0033373	0.082904	0.816897			cg10290276	0.00418673	0.0463827	0.441672
cg19697530	-0.0147266	0.027639	0.273602			cg05995172	-0.0034573	0.084241	0.816897			cg15502903	0.00413153	0.0467743	0.441672
cg02668773	0.0232011	0.0279287	0.275764			cg21625563	-0.00493315	0.0862795	0.816897			cg20216998	0.00330001	0.0471745	0.441672
cg23982607	0.0173373	0.0279022	0.275764			cg20059249	-0.0054656	0.0844656	0.816897			cg23598054	0.00317596	0.0471748	0.441672
cg26675785	0.00863885	0.0280789	0.276322			cg25010006	-0.00610948	0.085916	0.816897			cg14019826	0.00297883	0.0468426	0.441672
cg05160261	0.00268057	0.0281277	0.276322			cg06263495	-0.00663137	0.0850626	0.816897			cg00101693	0.00272797	0.0458303	0.441672
cg00085403	-0.00079715	0.0280331	0.276322			cg14295958	-0.00674814	0.082976	0.816897			cg07080607	0.00233887	0.0469402	0.441672
cg00018198	-0.0186487	0.0281193	0.276322			cg23285732	-0.00725307	0.0840445	0.816897			cg06869445	0.00123353	0.0460649	0.441672
cg21804372	0.0338214	0.0281759	0.276444			cg10483534	-0.00904482	0.0849955	0.816897			cg24939813	0.00118333	0.046646	0.441672
cg21858516	-0.0198469	0.0282639	0.276958			cg11802843	-0.0096826	0.0865206	0.816897			cg05879720	0.00109291	0.0468463	0.441672
cg17828057	0.0127816	0.0283943	0.277533			cg27086554	-0.00983564	0.0864411	0.816897			cg07098966	0.00090532	0.0468461	0.441672
cg08802167	0.00263402	0.0283614	0.277533			cg15463686	-0.0160381	0.0846933	0.816897			cg00734970	0.000836831	0.0472156	0.441672
cg08076924	-0.0145648	0.0284354	0.277585			cg09366969	-0.0164769	0.0862528	0.816897			cg18459806	-0.00236218	0.0471257	0.441672
cg03165700	0.0106833	0.0287021	0.277594			cg26956494	-0.0267149	0.0830407	0.816897			cg05867360	-0.00405791	0.0465787	0.441672
cg23962158	0.00596782	0.0285021	0.277594			cg00009001	-0.0300636	0.0829344	0.816897			cg24784129	-0.00510595	0.0462928	0.441672
cg05074892	0.00558528	0.0286868	0.277594			cg24041556	-0.0311925	0.08495	0.816897			cg06262746	-0.0051867	0.0473157	0.441672
cg03552658	0.00235287	0.0285207	0.277594			cg12044531	-0.0317092	0.0837757	0.816897			cg08156844	-0.00786604	0.0469908	0.441672
cg21867457	-0.0128685	0.0286551	0.277594			cg00191882	0.00219946	0.0874517	0.81826			cg21750233	-0.0124934	0.0462392	0.441672
cg05620762	-0.0150093	0.0286464	0.277594			cg18178836	-0.001206	0.0875378	0.81826			cg02286380	-0.0162355	0.0462424	0.441672
cg03487027	-0.0196067	0.0286395	0.277594			cg16179521	0.0269791	0.109103	0.819233			cg03094728	-0.0347821	0.046152	0.441672
cg16585234	-0.0221398	0.0287228	0.277594			cg23673974	0.0205049	0.0999726	0.819233			cg21024311	0.0331793	0.0477446	0.442362
cg25284075	0.00399822	0.028791	0.277907			cg03621001	0.0200337	0.0936942	0.819233			cg19820609	0.0194309	0.0476786	0.442362
cg06239064	0.0223112	0.0288987	0.277908			cg19916129	0.0177367	0.0940318	0.819233			cg27191921	0.0166603	0.0476775	0.442362
cg26894288	0.0141381	0.0288719	0.277908			cg06697600	0.0170098	0.0984178	0.819233			cg15625219	0.00418597	0.0477179	0.442362
cg07837102	0.00488764	0.0288767	0.277908			cg17006282	0.0142295	0.10792	0.819233			cg05435853	0.00106833	0.0476943	0.442362
cg20100745	0.0368767	0.0289875	0.278417			cg18781031	0.0138276	0.109029	0.819233			cg06064525	-0.0194428	0.0476174	0.442362
cg17379828	-0.0212916	0.0290864	0.279021			cg15704743	0.0134645	0.103854	0.819233			cg13305165	0.00116375	0.0478532	0.44282
cg11518608	0.0304559	0.0292349	0.280098			cg12139069	0.0131148	0.0950339	0.819233			cg23595745	-0.00390899	0.047934	0.443019
cg11203670	0.00372644	0.0293267	0.280285			cg26487562	0.0130473	0.0971365	0.819233			cg13353244	0.002816	0.0480893	0.443906
cg08246520	0.00242248	0.0292923	0.280285			cg22759185	0.0126776	0.107347	0.819233			cg09222993	-0.00319715	0.0484189	0.446398
cg14136168	0.0271556	0.0293793	0.280372			cg26009832	0.0125266	0.100178	0.819233			cg19726935	0.0197499	0.0489821	0.447715
cg14209471	-0.0140614	0.0294081	0.280372			cg23933216	0.0111843	0.103725	0.819233			cg02634816	0.0167945	0.0488487	0.447715
cg15709375	-0.0255998	0.0296571	0.282398			cg08223924	0.0101506	0.110087	0.819233			cg16485385	0.00688317	0.0491008	0.447715
cg07421682	0.00466907	0.0298812	0.284183			cg16061656	0.00987977	0.104176	0.819233			cg25820224	0.00626817	0.0488144	0.447715
cg21829783	0.028143	0.031003	0.286081			cg09577083	0.00954567	0.0927486	0.819233			cg11225410	0.00482555	0.0489487	0.447715
cg12943115	0.0206627	0.0309362	0.286081			cg10625081	0.0081084	0.106559	0.819233			cg20855763	0.00176432	0.0489246	0.447715
cg02703032	0.0174145	0.0310035	0.286081			cg22279779	0.00761543	0.103193	0.819233			cg19863003	0.00106661	0.0490947	0.447715
cg06497736	0.0162582	0.0307043	0.286081			cg06917265	0.00727413	0.110242	0.819233			cg09890687	-0.00100214	0.0486229	0.447715
cg04872557	0.00721803	0.0307625	0.286081			cg01103255	0.00690144	0.0930406	0.819233			cg21795637	-0.0159638	0.0490828	0.447715
cg10068917	0.00591944	0.0305413	0.286081			cg13924287	0.00608508	0.089553	0.819233			cg21913981	0.0208396	0.0493698	0.448528
cg06879219	0.00522846	0.0306789	0.286081			cg15085879	0.00602112	0.0902717	0.819233			cg19140560	0.00226892	0.0492629	0.448528
cg08626125	0.00500239	0.0306969	0.286081			cg19887630	0.00596354	0.0881649	0.819233			cg16604973	0.000686483	0.049356	0.448528
cg07896558	0.00441699	0.0309536	0.286081			cg25843927	0.00585273	0.107246	0.819233			cg02814692	0.0208412	0.0495387	0.448575
cg00392914	0.00420873	0.0309898	0.286081			ch.22.728807R	0.00514911	0.10318	0.819233			cg12091331	0.0173211	0.0496145	0.448575
cg07330718	0.0036418	0.0308021	0.286081			cg26052635	0.00510831	0.0973381	0.819233			cg23476025	0.0110438	0.049615	0.448575
cg02065141	0.000832541	0.0305119	0.286081			cg27512018	0.00469313	0.105529	0.819233			cg19587377	0.00186489	0.0495071	0.448575
cg08883074	-0.00255436	0.0308738	0.286081			cg01775274	0.00441535	0.108224	0.819233			cg27227100	0.00766048	0.0498004	0.448624
cg24360459	-0.00361932	0.030311	0.286081			cg21234538	0.00395196	0.0897116	0.819233			cg24682634	0.00248109	0.0497379	0.448624
cg07046007	-0.00697664	0.0306298	0.286081			cg18160302	0.00369706	0.110154	0.819233			cg04372535	-0.00213794	0.0497845	0.448624
cg14567260	-0.0098367	0.0307823	0.286081			cg06756369	0.00355661	0.103015	0.819233			cg01479645	-0.0205256	0.0499636	0.449012
cg12915406	-0.0119729	0.0307445	0.286081			cg10494773	0.00349032	0.0999766	0.819233			cg02278646	-0.0270652	0.0499315	0.449012
cg09787021	-0.0152738	0.0305136	0.286081			cg14034170	0.00332236	0.0920894	0.819233			cg15025485	0.0276171	0.0503238	0.451408
cg09987408	-0.0186006	0.0307713	0.286081			cg04138346	0.00289535	0.108012	0.819233			cg22654980	0.0163364	0.050351	0.451408
cg02964724	-0.0186289	0.0309231	0.286081			cg17629685	0.00282503	0.0980432	0.819233			cg20768399	0.0197372	0.0507209	0.452014
cg03302287	-0.0200713	0.0308881	0.286081			cg23962158	0.00276998	0.0951617	0.819233			cg05832377	0.00885494	0.0505868	0.452014
cg01077846	-0.0211959	0.0301732	0.286081			cg27453365	0.00272224	0.100894	0.819233			cg26953232	0.00757674	0.0506404	0.452014
cg05737522	-0.02605	0.0304284	0.286081			cg26411687	0.00252563	0.10921	0.819233			cg22356541	0.00357519	0.0507073	0.452014
cg12178432	-0.0343846	0.0305547	0.286081			cg22813140	0.00209371	0.100847	0.819233			cg01959429	-0.00902135	0.0505994	0.452014
cg04531363	-0.0344135	0.0304967	0.286081			cg16078863	0.00209361	0.0958302	0.819233			cg24749470	0.0314571	0.0542228	0.452114
cg10553088	0.0210914	0.0310676	0.286332			cg15621322	0.00202268	0.103264	0.819233			cg02471378	0.029373	0.0519263	0.452114
cg15097606	0.0188728	0.0312032	0.286657			cg26996236	0.00201068	0.0895426	0.819233			cg19714332	0.0291877	0.0530579	0.452114
cg08795645	0.0040934	0.0311789	0.286657			cg07798595	0.0020101	0.0942205	0.819233			cg17082856	0.0263277	0.0535112	0.452114
cg04377850	-0.0150043	0.0312138	0.286657			cg16691224	0.00189064	0.10427	0.819233			cg09553448	0.0217287	0.0515875	0.452114
cg18532215	0.0223138	0.0314279	0.287531			cg07707379	0.00186146	0.0954906	0.819233			cg20916319	0.0201405	0.0534185	0.452114
cg03320947	0.0110365	0.0314069	0.287531			cg08698015	0.00177903	0.101584	0.819233			cg22567591	0.0199811	0.0512217	0.452114
cg10193817	-0.0151291	0.0314574	0.287531			cg25229114	0.00177213	0.108904	0.819233			cg14018141	0.0154433	0.0517624	0.452114
cg26605683	-0.0207575	0.0313933	0.287531			cg11997603	0.00175951	0.103534	0.819233			cg04665423	0.0150072	0.053407	0.452114
cg19556854	0.0162409	0.0315783	0.28817			cg09564493	0.00173212	0.107371	0.819233			cg13235816	0.0132012	0.054244	0.452114
cg21591848	0.00685243	0.0316228	0.28817			cg13965144	0.00166885	0.109655	0.819233			cg07488987	0.0103562	0.0531877	0.452114
cg26733385	0.00138616	0.0316389	0.28817			cg23218979	0.00164991	0.0907112	0.819233			cg21922841	0.0100371	0.0522553	0.452114
cg04801098	0.012899	0.0318007	0.288627			cg14162033	0.00162524	0.109544	0.819233			cg15085879	0.00975018	0.0526678	0.452114
cg07990541	0.00367512	0.0317886	0.288627			cg10380585	0.00161986	0.0898911	0.819233			cg24803614	0.00895647	0.0517289	0.452114
cg26008369	-0.0157008	0.0317639	0.288627			cg00641009	0.00148616	0.101677	0.819233			cg15913645	0.00885365	0.0538372	0.452114
cg13466002	0.0195159	0.0320156	0.289954			cg06966277	0.00148567	0.0891616	0.819233			cg14154859	0.00799585	0.053824	0.452114
cg27007008	0.00721324	0.0320365	0.289954			cg18134856	0.00148073	0.104216	0.819233			cg27247650	0.00764753	0.0542996	0.452114
cg12976413	-0.00567238	0.0320591	0.289954			cg24206256	0.00142068	0.106971	0.819233			cg07194846	0.00762066	0.0527321	0.452114
cg16801540	0.0046925	0.0321607	0.290195			cg22930587	0.00139648	0.10392	0.819233			cg02750435	0.00566346	0.0528883	0.452114
cg21648069	-0.0322862	0.0321583	0.290195			cg20152989	0.00138057	0.101616	0.819233			cg22399423	0.00483471	0.0525425	0.452114
cg01889899	0.0113844	0.0322114	0.290315			cg27231782	0.00134595	0.0997652	0.819233			cg07990541	0.00415321	0.0537777	0.452114
cg16822606	0.00377647	0.0323192	0.290948			cg09785172	0.00134062	0.101686	0.819233			cg06291595	0.00404598	0.0523093	0.452114
cg10822418	0.00774372	0.0323679	0.291048			cg10086141	0.00127903	0.103937	0.819233			cg10015142	0.00384676	0.0512748	0.452114
cg15069235	-0.0330051	0.0324219	0.291196			cg24756170	0.00113624	0.102985	0.819233			cg06898289	0.00286711	0.0536303	0.452114
cg01063243	0.0127906	0.0326031	0.291422			cg16438397	0.00113157	0.0919674	0.819233			cg13728951	0.00235311	0.0529811	0.452114
cg04729655	0.0113047	0.0325303	0.291422			cg24493548	0.00105011	0.0968398	0.819233			cg18721406	0.00225623	0.0533255	0.452114
cg27514286	0.00697361	0.0325596	0.291422			cg22193736	0.000943087	0.106165	0.819233			cg12639523	0.00214984	0.0529719	0.452114
cg16684958	-0.00607338	0.0326294	0.291422			cg12715979	0.000883561	0.108793	0.819233			cg11222041	0.00201626	0.0525713	0.452114
cg18335607	-0.0123315	0.032725	0.291422			cg13574809	0.000880328	0.110219	0.819233			cg13012691	0.00200475	0.0522739	0.452114
cg06613840	-0.0133005	0.0327663	0.291422			cg09483247	0.000824973	0.10707	0.819233			cg03610460	0.00196595	0.0528118	0.452114
cg03150409	-0.0157251	0.0327854	0.291422			cg02633838	0.000816967	0.0985193	0.819233			cg17013193	0.00192384	0.0508044	0.452114
cg06192549	-0.0280614	0.032771	0.291422			cg25064146	0.000815969	0.094162	0.819233			cg27037943	0.00183762	0.0541442	0.452114
cg02688903	-0.0450931	0.0327325	0.291422			cg11849608	0.000814615	0.0938309	0.819233			cg14119437	0.00181805	0.0527857	0.452114
cg23878206	0.0206222	0.0328522	0.291681			cg22938275	0.000787135	0.109082	0.819233			cg16512069	0.00151287	0.054064	0.452114
cg25944130	-0.00415923	0.0328905	0.291687			cg13791827	0.000691371	0.106531	0.819233			cg04505346	0.00147616	0.0522549	0.452114
cg26492819	-0.00871819	0.0329453	0.291838			cg27658771	0.000682993	0.0940733	0.819233			cg19197139	0.00140297	0.0513094	0.452114
cg23268677	0.00169692	0.0329835	0.291843			cg11983506	0.000654692	0.0880434	0.819233			cg21132508	0.00138841	0.0538065	0.452114
cg23492582	0.00759683	0.0330584	0.292173			cg17707984	0.000638389	0.0991507	0.819233			cg27350398	0.00135129	0.0541665	0.452114
cg14217102	0.00209243	0.0332144	0.293217			cg23816572	0.000623908	0.103073	0.819233			cg14048698	0.00133471	0.0517148	0.452114
cg10586546	0.0140451	0.0332803	0.293434			cg26014017	0.000620677	0.0941989	0.819233			cg21749200	0.0013181	0.0526867	0.452114
cg18042593	0.00538185	0.0333146	0.293434			cg15721424	0.000565348	0.10412	0.819233			cg00122941	0.00107414	0.0516222	0.452114
cg07211678	0.00165186	0.0335388	0.294929			cg00475310	0.000469551	0.096921	0.819233			ch.22.533187F	0.00103546	0.0511857	0.452114
cg21245875	-0.0219273	0.0335605	0.294929			cg12672932	0.000425715	0.104251	0.819233			cg10998878	0.00081753	0.0539664	0.452114
cg19803081	0.0168438	0.0336509	0.295054			cg25622597	-0.000494332	0.105186	0.819233			cg02387583	0.000746495	0.053334	0.452114
cg10865127	-0.00927948	0.0336285	0.295054			cg17159483	-0.000539916	0.107885	0.819233			cg17176946	-0.00196369	0.0525787	0.452114
cg19704238	0.0112825	0.0341568	0.295151			cg12219838	-0.000589545	0.108369	0.819233			cg26821196	-0.00281602	0.0532644	0.452114
cg21686944	0.00934383	0.0341555	0.295151			cg18478068	-0.000600783	0.102988	0.819233			cg27297137	-0.00299189	0.0528064	0.452114
cg00292568	0.00726488	0.0341643	0.295151			cg04885673	-0.000608204	0.0904051	0.819233			cg09321684	-0.00319853	0.0524738	0.452114
cg19682249	0.00521886	0.0339599	0.295151			cg11502736	-0.000614897	0.108831	0.819233			cg11685489	-0.00605975	0.0515061	0.452114
cg10225523	0.00479304	0.0342413	0.295151			cg24631920	-0.000630087	0.104906	0.819233			cg02113368	-0.00633619	0.0526077	0.452114
cg26480739	0.00431964	0.0339954	0.295151			cg10468862	-0.000667049	0.0918212	0.819233			cg21111294	-0.00643062	0.0520563	0.452114
cg21757043	0.00390861	0.0337562	0.295151			cg25527618	-0.000673534	0.101907	0.819233			cg16680530	-0.00865438	0.05411	0.452114
cg13995432	0.00352562	0.0342197	0.295151			cg00261942	-0.000716137	0.105704	0.819233			cg19411922	-0.00881599	0.0517234	0.452114
cg11649825	0.00345864	0.0342494	0.295151			cg12347123	-0.000732273	0.105885	0.819233			cg27254046	-0.0113753	0.0535593	0.452114
cg14118171	0.00299464	0.0339818	0.295151			cg05764403	-0.000738759	0.107848	0.819233			cg12093220	-0.0134409	0.0539886	0.452114
cg18374708	0.0025808	0.0342176	0.295151			cg19366958	-0.000905334	0.109668	0.819233			cg05697976	-0.0170789	0.0514055	0.452114
cg07441964	0.00203685	0.0339332	0.295151			cg03888578	-0.000930211	0.093295	0.819233			cg02189283	-0.018978	0.0542114	0.452114
cg25622317	-0.00285263	0.0342712	0.295151			cg13064004	-0.000930231	0.097116	0.819233			cg16472369	-0.0220925	0.053474	0.452114
cg27137280	-0.00570904	0.0337998	0.295151			cg09239099	-0.000975209	0.0940747	0.819233			cg24813710	-0.0376263	0.0525173	0.452114
cg20271511	-0.0200717	0.0340939	0.295151			cg22812892	-0.00106306	0.108447	0.819233			cg01085328	0.0142113	0.0543846	0.452317
cg20687875	-0.0312462	0.0337281	0.295151			cg14706575	-0.00106952	0.0964091	0.819233			cg26547761	0.000739002	0.0545164	0.45291
cg26812481	-0.00589104	0.0343224	0.295264			cg11475493	-0.00107838	0.10617	0.819233			cg14178294	-0.00270106	0.0546381	0.453417
cg17075913	0.015257	0.0343644	0.295298			cg11967727	-0.00109569	0.0889506	0.819233			cg02462443	0.0101066	0.0547064	0.453481
cg05295558	0.00216453	0.0344188	0.295438			cg01905698	-0.00111548	0.104335	0.819233			cg22726039	0.00173393	0.0547845	0.453625
cg11990980	-0.00886746	0.0344858	0.295686			cg00639579	-0.00112177	0.106209	0.819233			cg09766379	-0.00215206	0.0548853	0.453958
cg01088387	-0.0171497	0.0345405	0.295827			cg07727134	-0.00114233	0.0935747	0.819233			cg25387624	0.023131	0.0550172	0.454044
cg14034170	0.0145231	0.034585	0.295881			cg14611609	-0.00114853	0.0962118	0.819233			cg10237088	0.00899469	0.0549785	0.454044
cg26450574	0.0179138	0.0346436	0.296052			cg27425511	-0.00116122	0.0917973	0.819233			cg03175049	0.0202256	0.0552088	0.454161
cg09315367	-0.0270309	0.0346814	0.296052			cg23615959	-0.00116263	0.0919679	0.819233			cg00974835	0.00835594	0.0552137	0.454161
cg26246658	0.0116474	0.0348721	0.296619			cg06017917	-0.00123082	0.097095	0.819233			cg15315493	0.00266208	0.0551786	0.454161
cg06592167	0.00998201	0.0349074	0.296619			cg03391426	-0.00130606	0.102669	0.819233			cg27233612	0.00167761	0.0554753	0.455812
cg10192079	0.00957784	0.0349665	0.296619			cg25793571	-0.00133983	0.110319	0.819233			cg23931819	0.0187608	0.0556287	0.45657
cg14361162	0.00717682	0.0348428	0.296619			cg15097336	-0.00137581	0.101235	0.819233			cg10923838	0.00579677	0.055847	0.457422
cg15918649	0.0017795	0.0349774	0.296619			cg14395537	-0.00139788	0.0955125	0.819233			cg23740844	0.0017642	0.0558548	0.457422
cg04368716	-0.000920972	0.034957	0.296619			cg23224120	-0.0014305	0.107184	0.819233			cg10361809	0.0474229	0.0572684	0.45756
cg03700461	0.0023306	0.0350544	0.296947			cg15686842	-0.00149644	0.108932	0.819233			cg26204042	0.044501	0.0577687	0.45756
cg14307157	0.0160239	0.0354976	0.298444			cg13748640	-0.00150176	0.0898666	0.819233			cg01201348	0.032748	0.0565784	0.45756
cg23081670	0.00447701	0.0352978	0.298444			cg24862861	-0.00150854	0.0897806	0.819233			cg00064020	0.0292088	0.0575288	0.45756
cg20154865	0.0030703	0.0355191	0.298444			cg19951818	-0.00163487	0.0905957	0.819233			cg04454664	0.0211085	0.0560138	0.45756
cg01863808	0.00252064	0.0357524	0.298444			cg21388553	-0.00166993	0.109275	0.819233			cg26730025	0.0208887	0.0572647	0.45756
cg22110213	0.00236246	0.0356898	0.298444			cg00028749	-0.00172119	0.0998607	0.819233			cg01471654	0.0191999	0.0564359	0.45756
cg27474554	0.0019927	0.0354638	0.298444			cg26276352	-0.00235956	0.101123	0.819233			cg12127719	0.0186955	0.0575316	0.45756
cg08569414	-0.00391258	0.0353128	0.298444			cg01231165	-0.00236167	0.110036	0.819233			cg15897368	0.0179695	0.0563429	0.45756
cg26680653	-0.00537726	0.0357157	0.298444			cg08653112	-0.00247398	0.105017	0.819233			cg01566552	0.0173182	0.0563628	0.45756
cg23696432	-0.0106863	0.0357614	0.298444			cg24784129	-0.00247486	0.0999033	0.819233			cg15438794	0.0162764	0.0572837	0.45756
cg26285605	-0.0121133	0.0353696	0.298444			cg00063077	-0.00264837	0.101095	0.819233			cg16177647	0.0157715	0.0568042	0.45756
cg04314225	-0.0144055	0.0357702	0.298444			cg08037811	-0.00271256	0.0949856	0.819233			cg01790771	0.00869355	0.0574698	0.45756
cg14623306	-0.0237013	0.0356184	0.298444			cg12010544	-0.00273764	0.107687	0.819233			cg26407100	0.00688268	0.0574083	0.45756
cg04104329	-0.0251913	0.0357687	0.298444			cg12278697	-0.00281494	0.0916496	0.819233			cg03242401	0.00337663	0.0574317	0.45756
cg14295534	-0.0471311	0.0354268	0.298444			cg05141289	-0.00281554	0.0914242	0.819233			cg05620762	0.00314477	0.0573266	0.45756
cg06512974	-0.00721646	0.035976	0.299838			cg05902483	-0.00292721	0.0932736	0.819233			cg21682382	0.00232233	0.0577248	0.45756
cg19392998	0.012381	0.0362054	0.301121			cg01459030	-0.00294218	0.0945371	0.819233			cg11227628	0.00204255	0.0559346	0.45756
cg16971664	-0.00735521	0.0362076	0.301121			cg23033748	-0.00304909	0.108214	0.819233			cg21213111	0.00202916	0.0573084	0.45756
cg16434546	0.0150809	0.0363545	0.301373			cg23423766	-0.00312628	0.109501	0.819233			cg26872475	0.00200545	0.0571607	0.45756
cg13015872	0.00955187	0.036335	0.301373			cg03611555	-0.0031352	0.096976	0.819233			cg23205529	0.00142845	0.0575309	0.45756
cg12772418	0.00746781	0.0363507	0.301373			cg22043013	-0.00324558	0.0917177	0.819233			cg26856948	0.00141359	0.0564794	0.45756
cg14774438	0.0282698	0.0367989	0.302469			cg09373211	-0.00324634	0.0903996	0.819233			cg11314043	0.00124014	0.0561149	0.45756
cg22776369	0.0233324	0.0366631	0.302469			cg12415116	-0.00338874	0.0943252	0.819233			cg09202269	0.00122875	0.0567035	0.45756
cg07052041	0.0228221	0.0367324	0.302469			cg11210004	-0.00366942	0.0971147	0.819233			cg13791827	0.00104985	0.0576243	0.45756
cg21750233	0.00886574	0.0367839	0.302469			cg18948380	-0.0037991	0.101303	0.819233			cg05815958	0.00103545	0.0562315	0.45756
cg23259435	0.00394567	0.0367203	0.302469			cg13952954	-0.00396294	0.104503	0.819233			cg05774166	-0.00423038	0.0565213	0.45756
cg02893019	0.00272098	0.0366006	0.302469			cg04105230	-0.00398583	0.0924014	0.819233			cg15665967	-0.0109244	0.0572129	0.45756
cg15307022	-0.0184121	0.0366148	0.302469			cg02339297	-0.00412206	0.0880789	0.819233			cg02969426	-0.0128036	0.0573726	0.45756
cg02150927	-0.020974	0.036537	0.302469			cg05250352	-0.0041791	0.0928536	0.819233			cg05346295	-0.016264	0.0576916	0.45756
cg23273809	0.00865578	0.0370352	0.302588			cg26309655	-0.00453762	0.0900858	0.819233			cg04399988	-0.0196843	0.0572754	0.45756
cg20522299	0.00163696	0.0370476	0.302588			cg03160045	-0.00474398	0.0890681	0.819233			cg21293639	0.00113093	0.0578771	0.457933
cg26264318	-0.00496067	0.0370163	0.302588			cg20363931	-0.00483315	0.0947751	0.819233			cg21475834	0.0144106	0.0579644	0.45814
cg01957629	-0.0128529	0.0369075	0.302588			cg26336087	-0.00484704	0.102889	0.819233			cg14192542	0.0301654	0.058154	0.459153
cg16435627	-0.0131214	0.0370106	0.302588			cg18811157	-0.00500627	0.092127	0.819233			cg12914733	0.0380474	0.0587481	0.460748
cg17534092	-0.0234878	0.0369514	0.302588			cg22925694	-0.00546132	0.0980247	0.819233			cg18781031	0.0320501	0.0585272	0.460748
cg24118773	-0.0171349	0.0370872	0.302593			cg03888992	-0.00567531	0.0897986	0.819233			cg02707277	0.0305724	0.0586417	0.460748
cg12275410	0.0197865	0.0372514	0.303612			cg20598768	-0.00576358	0.0998748	0.819233			cg24375215	0.0274726	0.0589107	0.460748
cg10238302	0.00919579	0.0373697	0.304257			cg25509871	-0.00576871	0.107671	0.819233			cg18797132	0.0197732	0.0587721	0.460748
cg10557828	0.0206303	0.0375576	0.305145			cg18703721	-0.00585738	0.106306	0.819233			cg03135127	0.00404414	0.0588548	0.460748
cg02758586	0.00254021	0.0375529	0.305145			cg09858160	-0.00596607	0.104859	0.819233			cg03628403	0.00193165	0.0588995	0.460748
cg27501451	0.0119332	0.0378166	0.306928			cg08665249	-0.00631207	0.097511	0.819233			cg05934908	0.00133127	0.0585641	0.460748
cg10727661	-0.0205238	0.0379537	0.307719			cg25578822	-0.0063359	0.109243	0.819233			cg08665249	-0.0105003	0.0589102	0.460748
cg16005883	0.00537558	0.038168	0.308488			cg05945984	-0.00662121	0.0931242	0.819233			cg08823411	0.021615	0.0590946	0.461703
cg15551419	0.00192182	0.0381568	0.308488			cg17338594	-0.00697714	0.109145	0.819233			cg05632351	0.00133652	0.0591596	0.461729
cg17930857	-0.0032899	0.0381469	0.308488			cg07598522	-0.00723262	0.100298	0.819233			cg22608147	0.00119582	0.0596193	0.464831
cg05978254	0.00591483	0.0382785	0.309059			cg05620865	-0.00761423	0.101011	0.819233			cg01496648	0.00196617	0.0597936	0.46484
cg23165545	0.00567576	0.0383328	0.309176			cg08540958	-0.00769151	0.0923977	0.819233			cg18281743	0.00195364	0.0598069	0.46484
cg01945562	-0.00530577	0.0384141	0.309364			cg03207391	-0.0078079	0.10234	0.819233			cg04295172	-0.0313443	0.0597446	0.46484
cg06442530	-0.00850334	0.038436	0.309364			cg11911128	-0.00790568	0.10869	0.819233			cg14504636	0.0334001	0.0601524	0.465156
cg02416013	0.00460717	0.0385224	0.30972			cg13690003	-0.00798191	0.097582	0.819233			cg15801751	0.0187168	0.0602917	0.465156
cg27645660	0.00340239	0.0385601	0.30972			cg13397738	-0.00806134	0.0949485	0.819233			cg10691109	0.017103	0.060269	0.465156
cg12433691	0.00562199	0.0387111	0.31006			cg25328384	-0.00826676	0.106303	0.819233			cg24071927	0.0110437	0.0601877	0.465156
cg13153964	0.00526785	0.0386738	0.31006			cg24865482	-0.00859009	0.0993911	0.819233			cg10047740	0.010414	0.0600401	0.465156
cg17817709	-0.00843391	0.0387363	0.31006			cg06865629	-0.00873466	0.0934136	0.819233			cg21412001	0.00166606	0.059926	0.465156
cg16724588	-0.0250651	0.0387624	0.31006			cg22703975	-0.00895581	0.102207	0.819233			cg16239406	0.000718657	0.0603303	0.465156
cg08457495	0.00456543	0.0389054	0.310562			cg05127636	-0.00909741	0.0883298	0.819233			cg09845883	-0.00305461	0.0603452	0.465156
cg01231165	0.00260529	0.0388811	0.310562			cg16416715	-0.00929243	0.103098	0.819233			cg26624794	0.0126239	0.0605719	0.465464
cg23532031	0.00448383	0.0389827	0.310859			cg13163919	-0.00933839	0.0912916	0.819233			cg08034216	0.00137549	0.0605055	0.465464
cg08871239	0.0241179	0.0391879	0.311867			cg17185622	-0.00957488	0.099497	0.819233			cg17174400	-0.00738147	0.0605661	0.465464
cg21011652	0.00368033	0.0391959	0.311867			cg14829409	-0.0096191	0.0966689	0.819233			cg06054219	0.00325858	0.060724	0.466153
cg21665164	0.00282818	0.03927	0.311867			cg26810157	-0.0101993	0.105565	0.819233			cg01449064	0.0016095	0.0608057	0.466302
cg02071074	-0.0050955	0.0392393	0.311867			cg13225881	-0.01075	0.0900952	0.819233			cg07120806	0.00852195	0.0611133	0.467633
cg10235955	0.0082667	0.039367	0.312317			cg20407665	-0.0108194	0.0986937	0.819233			cg09945151	0.00612413	0.0612295	0.467633
cg09421562	0.0179266	0.0395507	0.312371			cg11378686	-0.0108515	0.102524	0.819233			cg02904365	0.00191883	0.0611017	0.467633
cg08228422	0.00524218	0.0394748	0.312371			cg10274022	-0.0114284	0.106643	0.819233			cg01633149	-0.00180122	0.0612075	0.467633
cg21625563	-0.00421267	0.0395178	0.312371			cg08160706	-0.0115527	0.0970008	0.819233			cg25843927	-0.00270874	0.0613259	0.467891
cg13594903	-0.00680628	0.0395753	0.312371			cg25547286	-0.0121352	0.0984514	0.819233			cg24973993	0.0169666	0.0615017	0.468755
cg03786388	-0.00865592	0.0394234	0.312371			cg21133608	-0.012316	0.0894874	0.819233			cg25660036	0.00429475	0.0618073	0.469214
cg13448968	0.00859956	0.039697	0.312695			cg02998861	-0.0129482	0.105485	0.819233			cg12676444	0.00343934	0.0619385	0.469214
cg03466032	-0.00337594	0.0396673	0.312695			cg05093315	-0.0149113	0.0993604	0.819233			cg25380352	0.00249816	0.0618803	0.469214
cg08321145	-0.0153122	0.0398228	0.313367			cg22289694	-0.0150944	0.0910038	0.819233			cg25231907	0.00139122	0.0616376	0.469214
cg17907457	-0.019851	0.0398694	0.313416			cg09088437	-0.0164588	0.0969812	0.819233			cg23331220	0.000848702	0.0617704	0.469214
cg26802026	-0.0285786	0.0400624	0.314614			cg04057219	-0.0174731	0.0952684	0.819233			cg17987855	-0.00650064	0.061871	0.469214
cg24344074	-0.0175117	0.0401673	0.315118			cg21626848	-0.0175286	0.107553	0.819233			cg13979887	0.012347	0.062154	0.469441
cg07757096	0.00869155	0.0402146	0.31517			cg02425558	-0.0211938	0.0985063	0.819233			cg13225511	0.0105784	0.0621559	0.469441
cg18821083	0.0139129	0.0402694	0.315281			cg00954105	-0.0213055	0.105729	0.819233			cg05637308	0.00139964	0.0621569	0.469441
cg10777702	-0.00481766	0.0403182	0.315345			cg25595793	-0.0220887	0.10001	0.819233			cg25109024	0.00148879	0.0622881	0.469957
cg26309655	-0.00564058	0.040366	0.3154			cg16068780	-0.0223407	0.0882584	0.819233			cg13168683	0.00124729	0.0627462	0.472601
cg11824172	0.0187458	0.0405555	0.315925			cg22437405	-0.0231231	0.106568	0.819233			cg18543991	-0.0395003	0.0627648	0.472601
cg15992333	0.00564896	0.0405134	0.315925			cg26736878	-0.0234485	0.104459	0.819233			cg08347423	0.00116661	0.0631475	0.475004
cg17451945	-0.00613792	0.0405281	0.315925			cg22467129	-0.0236842	0.103281	0.819233			cg17966709	0.00840092	0.0632641	0.475402
cg24650915	0.0176543	0.0412427	0.315965			cg15418322	-0.0244326	0.109395	0.819233			cg22234419	-0.0281226	0.0633384	0.475483
cg13305165	0.0135026	0.0412484	0.315965			cg17864156	-0.0251555	0.101882	0.819233			cg14233374	0.0222673	0.0639811	0.476134
cg05190752	0.011112	0.0412097	0.315965			cg09707903	-0.0269683	0.0971262	0.819233			cg09888231	0.00359503	0.0637616	0.476134
cg15343797	0.00844996	0.0413101	0.315965			cg09315367	-0.0297106	0.108243	0.819233			cg24142464	0.0030284	0.0641056	0.476134
cg26227957	0.00777356	0.0407775	0.315965			cg17826679	-0.0305422	0.0933294	0.819233			cg16051245	0.00176759	0.0636908	0.476134
cg06911974	0.00551562	0.0407264	0.315965			cg27654945	-0.034497	0.0896393	0.819233			cg03165700	0.00173146	0.0639964	0.476134
cg15485556	0.00515223	0.0412861	0.315965			cg27380774	-0.0409844	0.0919858	0.819233			cg18262051	0.00158487	0.0640784	0.476134
cg12267407	0.00434189	0.0412442	0.315965			cg04315771	-0.0425582	0.106723	0.819233			cg00251705	0.00132362	0.0638334	0.476134
cg22063056	0.0041011	0.0413351	0.315965			cg14397402	-0.0446418	0.109504	0.819233			cg18556420	-0.00255715	0.0639927	0.476134
cg19134665	0.00334715	0.0410315	0.315965			cg05028948	-0.048455	0.106637	0.819233			cg05657651	-0.00290539	0.0641256	0.476134
cg04878644	0.00309097	0.0406495	0.315965			cg05344046	-0.0500505	0.0892149	0.819233			cg02370953	-0.00730216	0.0637979	0.476134
cg01373705	0.00274572	0.0413249	0.315965			cg08128148	-0.053398	0.0941857	0.819233			cg26008369	-0.0077518	0.0635614	0.476134
cg25999043	0.00239721	0.0409359	0.315965			cg24320673	0.0193996	0.111771	0.821247			cg05127636	-0.0116013	0.0642114	0.476298
cg13494334	-0.00375216	0.0410037	0.315965			cg23620433	0.0118114	0.112463	0.821247			cg13348905	0.0156458	0.0643432	0.476331
cg13930892	-0.0162283	0.0410806	0.315965			cg14750778	0.0101611	0.111316	0.821247			cg02526417	-0.00455534	0.0643419	0.476331
cg17052212	-0.0170256	0.0407056	0.315965			ch.14.220543R	0.00666431	0.112032	0.821247			cg07593177	0.0350732	0.0649563	0.476673
cg03976645	-0.0195818	0.0410474	0.315965			cg09885951	0.00173677	0.113262	0.821247			cg16118259	0.0112343	0.065027	0.476673
cg26624794	-0.021294	0.0412626	0.315965			cg17311290	0.00161618	0.112741	0.821247			cg24329521	0.00409668	0.0648904	0.476673
cg14132388	-0.0256778	0.0407949	0.315965			cg23031807	0.000985539	0.112933	0.821247			cg26639401	0.00264698	0.0646568	0.476673
cg21608225	0.0261638	0.0415517	0.316613			cg12576700	0.000693774	0.112839	0.821247			cg14605559	0.00264143	0.0649435	0.476673
cg25662041	0.0197829	0.0416162	0.316613			cg19865182	0.000663615	0.112568	0.821247			cg07836257	0.00217607	0.0647137	0.476673
cg07906625	0.0177974	0.0416595	0.316613			cg08657020	0.000559875	0.112042	0.821247			cg21897817	0.00200777	0.0649874	0.476673
cg15067827	0.00672499	0.0415788	0.316613			cg22615372	0.000352015	0.112408	0.821247			cg08582827	0.00148155	0.0645983	0.476673
cg13473383	0.00665614	0.04166	0.316613			cg05678938	-0.000952081	0.113312	0.821247			cg02945811	0.00144707	0.0645455	0.476673
cg16878088	0.00382313	0.041665	0.316613			cg23240589	-0.00162515	0.111109	0.821247			cg13129833	-0.00888613	0.0646535	0.476673
cg16001460	0.0134682	0.0417753	0.31714			cg00392914	-0.00168815	0.111758	0.821247			cg18899064	-0.00381446	0.0651442	0.477065
cg07927984	0.0175008	0.0420267	0.317398			cg01729401	-0.00320226	0.111449	0.821247			cg11091012	-0.0137975	0.0652141	0.47711
cg13765961	0.0164682	0.042256	0.317398			cg05943563	-0.00322347	0.112334	0.821247			cg01578073	0.00151566	0.0653281	0.477477
cg16766966	0.00777432	0.0422569	0.317398			cg10789261	-0.00534338	0.11319	0.821247			cg04986675	0.0156549	0.0658049	0.47978
cg26361928	0.0041876	0.0421159	0.317398			cg04965094	-0.00569622	0.111145	0.821247			cg04568398	0.00424851	0.0659	0.47978
cg11884656	0.00140012	0.0420202	0.317398			cg04116354	-0.0058167	0.112127	0.821247			cg25005357	-0.00185676	0.0658862	0.47978
cg11866396	-0.00455653	0.0420473	0.317398			cg19170015	-0.00616087	0.110883	0.821247			cg14242714	-0.00340826	0.065891	0.47978
cg10205642	-0.00462429	0.0423415	0.317398			cg02150927	-0.00801543	0.110949	0.821247			cg02888917	0.00361007	0.0660202	0.480188
cg05563672	-0.00929202	0.0422571	0.317398			cg13625631	-0.00834613	0.112755	0.821247			cg06346307	0.01259	0.066272	0.480773
cg04102916	-0.0138604	0.0418657	0.317398			cg00547425	-0.0102246	0.113336	0.821247			cg08321145	0.00391923	0.0664221	0.480773
cg02447627	-0.0142799	0.042327	0.317398			cg23535170	-0.0256697	0.110962	0.821247			cg00653744	0.00247956	0.0662041	0.480773
cg10277836	-0.0161122	0.0419339	0.317398			cg12813441	-0.0384183	0.112088	0.821247			cg09882144	0.00185096	0.0663856	0.480773
cg05718255	-0.0171603	0.0422794	0.317398			cg26613742	0.00469682	0.113464	0.821378			cg14501407	0.00176726	0.0663477	0.480773
cg16758764	-0.0193577	0.042273	0.317398			cg22165685	-0.0143555	0.113756	0.82211			cg12009138	0.00117329	0.066559	0.481298
cg02744793	-0.0067023	0.0424738	0.317468			cg22989813	-0.017304	0.113785	0.82211			cg16016641	0.00285097	0.066933	0.481673
cg21656578	-0.0092986	0.0424387	0.317468			cg27386529	0.0120706	0.114943	0.822532			cg07820696	0.00138822	0.0668566	0.481673
cg11851456	-0.0157891	0.0424525	0.317468			cg02196379	0.00708444	0.114771	0.822532			cg11373604	0.000662599	0.0667626	0.481673
cg22712893	0.0084567	0.0425449	0.317693			cg08828868	0.00412286	0.114239	0.822532			cg07319217	-0.00175964	0.0669003	0.481673
cg24408603	0.00260204	0.0425998	0.317797			cg12658129	0.00247707	0.114387	0.822532			cg25630123	-0.0183195	0.0667884	0.481673
cg04064254	0.0125598	0.042723	0.317798			cg15311812	0.00243516	0.114058	0.822532			cg16361649	0.0126823	0.0670123	0.481779
cg23986826	0.00370891	0.0426998	0.317798			cg24711708	0.00177964	0.114346	0.822532			cg13705707	0.00203632	0.0671117	0.482031
cg07140595	0.0033551	0.0427007	0.317798			cg10089847	0.00109406	0.114845	0.822532			cg15884510	0.00826874	0.0672204	0.482219
cg12425057	0.0264546	0.0431331	0.319482			cg20085812	0.000461919	0.114797	0.822532			cg23310538	0.00218596	0.0672669	0.482219
cg04710768	0.0213426	0.0430454	0.319482			cg12197235	-0.00123786	0.114532	0.822532			cg09662747	0.0060053	0.0674637	0.482704
cg02029926	-0.011712	0.0430982	0.319482			cg18159230	-0.00179068	0.114697	0.822532			cg01390543	-0.00365248	0.0674633	0.482704
cg19336191	-0.0197869	0.0431554	0.319482			cg18909516	0.000902209	0.115284	0.822549			cg21644703	0.0311734	0.0680836	0.482987
cg15111708	-0.0409176	0.0430093	0.319482			cg07137043	0.000708515	0.115227	0.822549			cg25232510	0.0306037	0.0678009	0.482987
cg05142617	-0.0173386	0.043221	0.319662			cg17015179	-0.00328697	0.115238	0.822549			cg24603926	0.0280364	0.0681255	0.482987
cg10644361	-0.0078668	0.0433238	0.320117			cg19973085	-0.0103083	0.115386	0.822549			cg21581415	0.0158762	0.0677133	0.482987
cg11345172	0.0056073	0.0435557	0.321524			cg16238523	0.00148795	0.115732	0.823901			cg07260532	0.0100239	0.0680306	0.482987
cg17490981	0.00335701	0.0436008	0.321551			cg18760729	0.00114181	0.115796	0.823901			cg27543739	0.0086489	0.0682323	0.482987
cg26309194	-0.00978419	0.0439491	0.323504			cg09983051	0.0096574	0.117266	0.82406			cg13817287	0.00792608	0.0679229	0.482987
cg11190278	-0.0211851	0.0439478	0.323504			cg06623151	0.0085705	0.117288	0.82406			cg04025739	0.00560413	0.0678414	0.482987
cg08905358	0.00392524	0.0442242	0.324297			cg16325326	0.00815203	0.117064	0.82406			cg06055014	0.00493637	0.0682865	0.482987
cg07189550	0.00305053	0.0441226	0.324297			cg15433164	0.00435291	0.1173	0.82406			cg01841758	0.00269884	0.068343	0.482987
cg20775307	0.00282595	0.0442186	0.324297			cg04780126	0.000532654	0.117197	0.82406			cg15984782	0.00255346	0.0676977	0.482987
cg08451637	-0.0104216	0.0442192	0.324297			cg14225146	-0.00104722	0.117524	0.82406			cg19310303	0.00186473	0.0681643	0.482987
cg11600186	-0.0110681	0.0442885	0.324462			cg20322901	-0.00130747	0.116764	0.82406			cg06545648	0.000686094	0.0681298	0.482987
cg24159414	0.00599897	0.0443576	0.32466			cg00416458	-0.00158775	0.117788	0.82406			cg19029301	0.00098303	0.0686447	0.484661
cg06417752	0.0118524	0.0446667	0.326218			cg21693965	-0.00183598	0.116084	0.82406			cg26595909	-0.0115122	0.0688164	0.485415
cg23352191	0.00892214	0.0446449	0.326218			cg23891190	-0.00224971	0.117797	0.82406			cg21737444	0.0135463	0.068976	0.486083
cg06272038	-0.0217293	0.0446966	0.326218			cg00028338	-0.00505577	0.117912	0.82406			cg16054651	0.0286343	0.0691347	0.486284
cg21117584	0.00518006	0.0450886	0.327537			cg20386818	-0.00658448	0.116598	0.82406			cg20519578	-0.0113276	0.0690948	0.486284
cg02132458	0.00115635	0.045054	0.327537			cg04797323	-0.0094627	0.117117	0.82406			cg15639974	0.00304717	0.0694921	0.486966
cg11466935	-0.0112407	0.0450458	0.327537			cg26955980	-0.0105199	0.117542	0.82406			cg03724721	0.00254421	0.0693252	0.486966
cg11935523	-0.0168157	0.0449679	0.327537			cg22360024	-0.0130922	0.117813	0.82406			cg18775587	0.00129588	0.0694531	0.486966
cg07156557	-0.0170801	0.0450326	0.327537			cg06636195	-0.0146619	0.116918	0.82406			cg23214285	0.00104117	0.0694236	0.486966
cg19875532	-0.025569	0.0451403	0.327605			cg14195974	-0.0183226	0.116208	0.82406			cg12549512	0.00338888	0.069603	0.487286
cg20600704	0.017063	0.0454191	0.329013			cg09027133	-0.0247101	0.117617	0.82406			cg11401682	0.0010986	0.0697279	0.487704
cg11401606	-0.0067278	0.0454019	0.329013			cg08269974	-0.0332439	0.11644	0.82406			cg11719452	0.00321541	0.069859	0.487772
cg24378692	-0.0132284	0.045629	0.330225			cg11688651	0.0016813	0.118076	0.824179			cg17176395	0.00159913	0.0698681	0.487772
cg17483139	-0.00332213	0.0459475	0.331909			cg19248564	-0.0131201	0.118149	0.824179			cg05325229	0.0501197	0.0700899	0.487818
cg04789225	-0.00394794	0.0459414	0.331909			cg03237845	-0.0368459	0.11847	0.825648			cg02776448	0.0238265	0.0699819	0.487818
cg05908077	0.00176682	0.0459977	0.331963			cg01697902	0.0324527	0.119108	0.827966			cg09473726	0.00272338	0.070267	0.487818
cg14256234	0.00227075	0.0461279	0.332324			cg15928068	0.000495749	0.119542	0.827966			cg10986561	0.00198832	0.070245	0.487818
cg03654623	-0.0177901	0.0461335	0.332324			cg02315353	-0.00164381	0.119396	0.827966			cg16693212	0.00152438	0.0703099	0.487818
cg05492387	0.0266929	0.0462316	0.332721			cg09054949	-0.00207293	0.119344	0.827966			cg07148325	0.00134905	0.0701046	0.487818
cg20992429	0.00828172	0.0463722	0.333115			cg15790820	-0.002164	0.11919	0.827966			cg12614244	-0.00419413	0.0703314	0.487818
cg05359518	-0.0192999	0.0463686	0.333115			cg13968557	-0.00558674	0.119689	0.827966			cg25044876	0.0112628	0.0705862	0.489132
cg20696919	0.0054303	0.0464414	0.333303			cg25132241	-0.0138597	0.119598	0.827966			cg16417447	0.00134257	0.0707043	0.489496
cg01566028	0.0207381	0.0466736	0.334618			cg27402845	-0.0351581	0.119027	0.827966			cg10114555	0.00704862	0.0708371	0.48951
cg27350398	0.0016106	0.0467109	0.334618			cg03724721	0.00148818	0.120392	0.829395			cg21202406	-0.00107337	0.0708111	0.48951
cg27327475	-0.00763968	0.0467623	0.334677			cg06208294	-0.0012338	0.120339	0.829395			cg07640083	0.00216443	0.071002	0.490195
cg10266124	0.00165726	0.0469372	0.33541			cg00473044	-0.00150236	0.12045	0.829395			cg01373705	0.000873811	0.0711529	0.490785
cg17417198	-0.00487122	0.0469513	0.33541			cg21446345	-0.00215002	0.120323	0.829395			cg22160377	0.0102718	0.071673	0.491574
cg03550352	0.0104669	0.0473215	0.33648			cg06835786	-0.00896597	0.120082	0.829395			cg13896106	0.0101917	0.0720521	0.491574
cg09009788	0.00797435	0.0472398	0.33648			cg07175191	0.00220776	0.120694	0.829889			cg21854332	0.00868526	0.0716881	0.491574
cg14297966	0.00637096	0.0473615	0.33648			cg17013193	0.000761833	0.120743	0.829889			cg02369820	0.00591112	0.0717542	0.491574
cg24769501	0.00629299	0.0471538	0.33648			cg13790426	0.0141373	0.121817	0.830398			cg18821083	0.00499547	0.07214	0.491574
cg10996014	0.00308604	0.0473203	0.33648			cg05978254	0.00631455	0.121271	0.830398			cg24814117	0.00396472	0.0714236	0.491574
cg14976276	0.00211601	0.0472996	0.33648			cg14920199	0.00459432	0.121689	0.830398			cg03587150	0.00294067	0.0718301	0.491574
cg27478651	0.00191217	0.04745	0.3368			cg17051560	0.00429282	0.12119	0.830398			cg10919398	0.00292376	0.0720533	0.491574
cg21511069	0.00206532	0.0476198	0.336827			cg16001460	0.00184826	0.12165	0.830398			cg23962158	0.00201618	0.0716078	0.491574
cg27393769	-0.00092951	0.0475828	0.336827			cg00616525	0.000459667	0.120966	0.830398			cg22139271	0.00146529	0.0714275	0.491574
cg09932747	-0.0157305	0.0476277	0.336827			cg07478397	-0.000723648	0.121717	0.830398			cg03716942	0.00132773	0.0722196	0.491574
cg05462339	-0.0211559	0.0475448	0.336827			cg12016039	-0.000805213	0.12143	0.830398			cg10358907	0.00118841	0.0715298	0.491574
cg16711165	-0.0197087	0.0477915	0.337677			cg22180848	-0.00283455	0.121212	0.830398			cg21233057	-0.00329674	0.0720159	0.491574
cg16218387	0.00321204	0.0481344	0.33979			cg03935117	0.00629534	0.122292	0.831451			cg01849845	-0.00885939	0.0721235	0.491574
cg21631439	-0.0340123	0.0481812	0.339812			cg24311416	0.00537636	0.122416	0.831451			cg07729082	-0.0102163	0.0722585	0.491574
cg10691109	-0.0213474	0.048304	0.340367			cg21965843	0.000814689	0.122097	0.831451			cg22064048	-0.0114929	0.0723193	0.491574
cg18815539	0.00512722	0.0483488	0.340374			cg27346806	-0.0037848	0.122368	0.831451			cg03164001	-0.00213557	0.0723918	0.49162
cg23429638	0.00753325	0.048488	0.340582			cg00334498	-0.00884376	0.122609	0.832004			cg09885951	0.00348618	0.0724813	0.491781
cg26981809	-0.0141246	0.0485102	0.340582			cg00502697	-0.00128054	0.122752	0.832224			cg06534892	-0.000986393	0.0725554	0.491838
cg16165748	-0.0175561	0.0484394	0.340582			cg18426487	-0.00225273	0.122897	0.83245			cg14121845	0.00952132	0.0729799	0.494267
cg07000955	0.00766563	0.0488231	0.340619			cg04913114	0.0125644	0.127054	0.832628			cg12469257	0.00389534	0.0732787	0.495841
cg23174932	0.00646839	0.0488191	0.340619			cg18429196	0.0117341	0.127354	0.832628			cg13369981	0.00788175	0.0737004	0.497792
cg09549611	0.00478786	0.0485776	0.340619			cg12119133	0.00557878	0.124378	0.832628			cg22304068	0.00242708	0.0737144	0.497792
cg21827203	0.00419738	0.0488231	0.340619			cg02462443	0.00529846	0.126637	0.832628			cg14966524	0.00207581	0.0738333	0.497792
cg16961647	0.00343509	0.0488187	0.340619			cg17896879	0.00438241	0.125217	0.832628			cg10503736	-0.0101231	0.073831	0.497792
cg13163403	0.00229431	0.0487926	0.340619			cg06518831	0.00433087	0.125884	0.832628			cg08073882	0.00116902	0.0739729	0.498284
cg12959121	-0.0171749	0.048693	0.340619			ch.5.1225211R	0.00397675	0.128289	0.832628			cg11881146	0.00639542	0.0741169	0.498515
cg07554478	0.00605216	0.0489821	0.341421			cg21498125	0.00206866	0.125564	0.832628			cg08883074	0.00289297	0.0742072	0.498515
cg14395537	-0.0037563	0.0490394	0.341514			cg04195807	0.00201943	0.125924	0.832628			cg24251862	0.00188061	0.0742001	0.498515
cg15971800	-0.00330455	0.0494735	0.344014			cg16327647	0.00179786	0.127105	0.832628			cg09088437	-0.013939	0.0743369	0.498938
cg26867765	-0.0211412	0.0494872	0.344014			cg13255285	0.00125951	0.127395	0.832628			cg22213445	-0.0343958	0.0748209	0.501737
cg13587533	0.0203071	0.0497015	0.344576			cg10870786	0.00124395	0.12589	0.832628			cg17835606	0.0205348	0.0749184	0.50194
cg20545410	0.0189722	0.0497013	0.344576			cg17168328	0.00120934	0.124266	0.832628			cg25793571	0.00172089	0.0751002	0.502707
cg25455811	0.0122374	0.0496516	0.344576			cg00405568	0.0012068	0.128146	0.832628			cg03519967	0.013829	0.0751929	0.502863
cg16468079	0.0018679	0.0497474	0.344587			cg11548914	0.00114054	0.126135	0.832628			cg04465185	-0.0139625	0.0752579	0.502863
cg03941745	0.00638139	0.0502403	0.344934			cg08959305	0.00104522	0.125429	0.832628			cg26337290	0.00157862	0.0753407	0.502967
cg27069263	0.00439372	0.0499298	0.344934			cg15996499	0.00099247	0.124406	0.832628			cg22292462	0.00157376	0.0754227	0.503065
cg00114393	0.00359995	0.0502104	0.344934			cg07605988	0.000927288	0.128229	0.832628			cg01561092	0.0216087	0.0756862	0.504372
cg15437457	0.00286887	0.0501435	0.344934			cg19028357	0.000819933	0.124419	0.832628			cg03018679	0.0179558	0.0760156	0.505666
cg05590706	0.00248257	0.0501637	0.344934			cg22889584	0.000576703	0.123437	0.832628			cg07448460	0.00186539	0.0759529	0.505666
cg25539392	0.00152398	0.0502187	0.344934			cg23268914	0.000343567	0.124772	0.832628			cg17231661	0.000589054	0.0762235	0.506598
cg15515095	-0.00552205	0.0501674	0.344934			cg23441616	-0.000722501	0.128041	0.832628			cg11213983	0.0339418	0.0769652	0.506794
cg20177285	-0.00637464	0.0502253	0.344934			cg04368716	-0.000774323	0.126115	0.832628			cg23613317	0.0239423	0.0768073	0.506794
cg13926788	-0.0100449	0.0499915	0.344934			cg24213508	-0.00101527	0.123941	0.832628			cg04242898	0.0169303	0.0771425	0.506794
cg20472189	-0.0120434	0.0502426	0.344934			cg11344791	-0.00121222	0.123326	0.832628			cg08097581	0.0150398	0.0772548	0.506794
cg17051543	0.0249378	0.0503579	0.344986			cg11592345	-0.0016486	0.125157	0.832628			cg13915028	0.0144861	0.0768629	0.506794
cg00419314	-0.00934415	0.0503837	0.344986			cg16784205	-0.00171759	0.123825	0.832628			cg05022368	0.0132981	0.0769192	0.506794
cg11860203	-0.012459	0.0503382	0.344986			cg13898697	-0.00197695	0.126079	0.832628			cg18586277	0.0127621	0.0770112	0.506794
cg21492378	0.0195676	0.0506098	0.346228			cg13775627	-0.00244555	0.127717	0.832628			cg12404827	0.00305937	0.0771999	0.506794
cg25927124	0.00353321	0.0506717	0.346346			cg12531601	-0.00256229	0.127249	0.832628			cg17021442	0.00221279	0.0765439	0.506794
cg15790820	-0.0194314	0.0507964	0.346892			cg06234970	-0.00340998	0.12662	0.832628			cg22453020	0.00201975	0.0771553	0.506794
cg26624273	0.00187284	0.0508678	0.347074			cg16556008	-0.00348779	0.124968	0.832628			cg22396691	0.00199646	0.0772697	0.506794
cg01156550	0.0158172	0.0509911	0.347112			cg24329521	-0.0035708	0.127466	0.832628			cg04059188	0.00107887	0.0766999	0.506794
cg04416191	0.00184581	0.0510077	0.347112			cg06887949	-0.00384579	0.125428	0.832628			cg01015879	0.00086349	0.07712	0.506794
cg04439696	-0.00565952	0.0509633	0.347112			cg06365177	-0.00452612	0.128029	0.832628			cg22844555	-0.0107068	0.0769234	0.506794
cg02217586	-0.00826981	0.051164	0.34787			cg01223793	-0.00473756	0.126163	0.832628			cg02854922	-0.0240117	0.0770752	0.506794
cg26260201	0.00311627	0.051355	0.348326			cg11269895	-0.00539663	0.126243	0.832628			cg16237595	0.00126621	0.0775334	0.508078
cg14846380	-0.00735958	0.0513022	0.348326			cg08247527	-0.00581013	0.124144	0.832628			cg18902057	0.00171884	0.0776292	0.508261
cg17599958	-0.0139833	0.0513659	0.348326			cg02065717	-0.00602932	0.128414	0.832628			cg03029752	0.0143109	0.0777476	0.508353
cg01209023	0.0261481	0.051514	0.349025			cg25622317	-0.00678445	0.127718	0.832628			cg09199014	0.00757358	0.0779153	0.508353
cg05688084	0.00650765	0.0516535	0.349665			cg17451586	-0.00765783	0.125573	0.832628			cg10381071	0.00629237	0.0778546	0.508353
cg11597332	0.00187825	0.0517534	0.350035			cg24080291	-0.00831726	0.12735	0.832628			cg09695033	0.00212273	0.0779053	0.508353
cg05997021	0.00596753	0.0520017	0.350572			cg07983907	-0.0108785	0.123296	0.832628			cg19755459	0.0247008	0.07802	0.508592
cg18103097	-0.0069443	0.0520136	0.350572			cg06832551	-0.0110684	0.126859	0.832628			cg16303788	0.0414533	0.0789137	0.508724
cg13625631	-0.0165469	0.0519682	0.350572			cg25105060	-0.0112944	0.127805	0.832628			cg07854113	0.0334766	0.0784179	0.508724
cg26293423	-0.0194429	0.0519573	0.350572			cg25113081	-0.0128104	0.124083	0.832628			cg10485752	0.0261969	0.0782778	0.508724
cg06961284	-0.0110256	0.0521273	0.351033			cg05166302	-0.0142097	0.128491	0.832628			cg21416237	0.0237242	0.0790147	0.508724
cg02082929	0.026133	0.0522101	0.351175			cg23136738	-0.0145209	0.123842	0.832628			cg20112376	0.0232372	0.0787199	0.508724
cg24383480	-0.0165277	0.052239	0.351175			cg25483749	-0.0164919	0.126476	0.832628			cg13985765	0.0214771	0.0787398	0.508724
cg16959606	0.00334123	0.0525176	0.352742			cg16448805	-0.0176723	0.127262	0.832628			cg22999343	0.0127841	0.0790429	0.508724
cg26526709	0.00263618	0.0526496	0.353322			cg24963077	-0.013931	0.128743	0.832823			cg04314225	0.00896357	0.0783331	0.508724
cg02681400	0.0215976	0.0527416	0.353614			cg12554483	-0.029598	0.128637	0.832823			cg26669421	0.00611211	0.0781181	0.508724
cg18929590	0.00411466	0.0527905	0.353614			cg01932691	0.0380914	0.134248	0.833053			cg01849260	0.00275411	0.0785867	0.508724
cg14094444	-0.00773938	0.05283	0.353614			cg16942223	0.0363671	0.138832	0.833053			cg08000102	0.00272307	0.0784638	0.508724
cg23543263	0.00407463	0.0529065	0.353821			cg20748065	0.0362206	0.143625	0.833053			cg15243454	0.00229154	0.0789473	0.508724
cg25150243	0.0158815	0.0530807	0.354456			cg14761454	0.0263857	0.141853	0.833053			cg17674495	0.00154068	0.0792161	0.508724
cg04482712	-0.0249184	0.0530929	0.354456			cg06806711	0.023578	0.138619	0.833053			cg13163403	0.00104391	0.0790925	0.508724
cg23378495	0.00551043	0.0531933	0.354821			cg07089660	0.0211623	0.143285	0.833053			cg14954491	0.00103735	0.0792648	0.508724
cg04988978	0.0184569	0.0533135	0.355316			cg17430979	0.0197111	0.142401	0.833053			cg08305796	0.000962695	0.0789762	0.508724
cg00107488	0.0258686	0.0536047	0.35547			cg07927984	0.0170691	0.139949	0.833053			cg12959265	-0.0021338	0.0791474	0.508724
cg06697175	0.0182766	0.0534409	0.35547			cg18749617	0.0162625	0.143678	0.833053			cg18036143	-0.0149223	0.0792349	0.508724
cg22818549	0.00930396	0.0536236	0.35547			cg08823411	0.0140857	0.132428	0.833053			cg01106303	0.0101099	0.0794809	0.509236
cg18909638	0.0075657	0.0536424	0.35547			cg16702014	0.010853	0.137913	0.833053			cg24229334	0.00156666	0.0794491	0.509236
cg06130365	0.0044881	0.0534574	0.35547			cg05431626	0.00972394	0.137951	0.833053			cg21584883	0.0151028	0.0797745	0.509371
cg05346593	0.00277771	0.0536711	0.35547			cg10047740	0.00870871	0.142062	0.833053			cg01623806	0.00300644	0.0796824	0.509371
cg13351114	-0.00164684	0.0536349	0.35547			cg07191900	0.00794772	0.140692	0.833053			cg03138405	0.00174288	0.0796601	0.509371
cg16790849	-0.0115655	0.0537034	0.35547			cg17086421	0.00780863	0.13567	0.833053			cg12808350	0.00165506	0.0797149	0.509371
cg16990996	0.00480644	0.053951	0.356499			cg03358684	0.00766346	0.138748	0.833053			cg05473387	0.0160007	0.0800541	0.510675
cg14243623	-0.0119963	0.0539426	0.356499			cg21184011	0.00752968	0.140323	0.833053			cg00692173	-0.0272113	0.0801152	0.510675
cg08586737	0.0232239	0.0541045	0.356602			cg14422488	0.00728538	0.137665	0.833053			cg13778960	0.0236127	0.0807451	0.511349
cg27099086	0.00180666	0.0540222	0.356602			cg03319070	0.00633303	0.142317	0.833053			cg01755728	0.0059678	0.0807923	0.511349
cg19851113	-0.00683444	0.0540676	0.356602			cg07904567	0.00541698	0.140913	0.833053			cg04081392	0.00136614	0.0804192	0.511349
cg10494773	0.011959	0.0542428	0.356939			cg07187233	0.00470837	0.134645	0.833053			cg12470377	0.000957097	0.0805931	0.511349
cg06378010	0.00326084	0.0542717	0.356939			cg19623406	0.0041238	0.139883	0.833053			cg03141158	0.000716285	0.080752	0.511349
cg10070578	0.00242633	0.0542938	0.356939			cg01140102	0.00406187	0.132131	0.833053			cg20469795	-0.00223103	0.0808364	0.511349
cg00693583	-0.0195848	0.0544348	0.357563			cg16509192	0.00360675	0.129731	0.833053			cg26209899	-0.0037612	0.080744	0.511349
cg21179492	0.0139328	0.0545428	0.357584			cg03522707	0.00356914	0.14006	0.833053			cg25557260	-0.00376835	0.0805163	0.511349
cg11458974	0.0111734	0.0548994	0.357584			cg18074254	0.00338907	0.138439	0.833053			cg14033614	-0.00548987	0.0806171	0.511349
cg24013351	0.00680333	0.0545004	0.357584			cg11700258	0.00243184	0.140561	0.833053			cg04222409	0.00252035	0.0810448	0.511801
cg02292024	0.00208495	0.0548445	0.357584			cg10553088	0.00242033	0.135841	0.833053			cg20152989	-0.00268282	0.0809823	0.511801
cg22996555	0.00169908	0.0548036	0.357584			cg02613803	0.00201371	0.138336	0.833053			cg13802942	0.0280461	0.0812763	0.512111
cg17918227	-0.00522603	0.05458	0.357584			cg13237657	0.0019842	0.13286	0.833053			cg11437223	0.0107276	0.0813863	0.512111
cg10296688	-0.0069311	0.0546782	0.357584			cg15485440	0.00197712	0.135952	0.833053			cg07190485	0.00189144	0.0814364	0.512111
cg05166302	-0.0166844	0.0548876	0.357584			cg20011208	0.00186369	0.138694	0.833053			cg01301276	0.00113766	0.0812699	0.512111
cg04439215	-0.0168715	0.0547279	0.357584			cg02049840	0.00178229	0.142499	0.833053			cg04260676	-0.00871082	0.0814211	0.512111
cg16118259	-0.0298022	0.0546621	0.357584			cg04194405	0.00178111	0.13687	0.833053			cg14789804	0.0159715	0.0816261	0.512873
cg12762517	0.00235261	0.055015	0.358036			cg07148139	0.00176573	0.131522	0.833053			cg01639201	0.00137002	0.0820222	0.514066
cg03859732	-0.0194832	0.0550735	0.358116			cg00506629	0.00167289	0.136556	0.833053			cg19303434	0.00115737	0.0819498	0.514066
cg02764093	-0.0207238	0.0551334	0.358205			cg15106503	0.00166247	0.13276	0.833053			cg25226014	-0.005687	0.0819903	0.514066
cg03621001	0.0216469	0.055422	0.35835			cg16005883	0.00162908	0.139856	0.833053			cg02859910	-0.0125167	0.0825547	0.516969
cg22921692	0.0201292	0.055459	0.35835			cg08533403	0.00159858	0.139393	0.833053			cg20322193	0.00822877	0.0828591	0.517143
cg24057514	0.0169478	0.0556312	0.35835			cg13749703	0.00158014	0.143137	0.833053			cg05525416	-0.00583558	0.0828354	0.517143
cg09547081	0.0161682	0.0555327	0.35835			cg01429321	0.00148439	0.138095	0.833053			cg02975268	-0.0105854	0.082736	0.517143
cg12848345	0.00938006	0.0552341	0.35835			cg18357645	0.00145718	0.144361	0.833053			cg17185622	-0.0113706	0.0827168	0.517143
cg06458106	0.00839638	0.0554856	0.35835			cg23174932	0.00138474	0.142359	0.833053			cg14638609	0.00224026	0.0831791	0.517772
cg19778253	0.00415974	0.0552575	0.35835			cg22463517	0.00134611	0.134571	0.833053			cg12372898	0.00204686	0.0832368	0.517772
cg09065776	0.00408525	0.055706	0.35835			cg02564536	0.00132908	0.143737	0.833053			cg21791657	-0.00221065	0.0830796	0.517772
cg00140842	0.00381818	0.0557104	0.35835			cg23813867	0.00125338	0.140415	0.833053			cg08545132	-0.0159602	0.0832092	0.517772
cg06569272	0.00200425	0.0555121	0.35835			cg16366349	0.00122198	0.13215	0.833053			cg01935221	0.0179936	0.0834466	0.518645
cg07533384	0.0019253	0.0554386	0.35835			cg13427320	0.00110892	0.143955	0.833053			cg10116456	-0.00607012	0.0835471	0.518839
cg13441107	-0.0277591	0.0556483	0.35835			cg13826862	0.00110582	0.132254	0.833053			cg24041556	0.0192565	0.0837443	0.519072
cg21421501	0.00354197	0.0557935	0.358431			cg26144265	0.00110562	0.138672	0.833053			cg16645907	0.0191414	0.0839827	0.519072
cg05028948	-0.00743964	0.0558618	0.358431			cg15740437	0.00107439	0.130467	0.833053			cg06200001	0.0120164	0.0838643	0.519072
cg07455685	-0.0141505	0.0558234	0.358431			cg23877277	0.00107406	0.140896	0.833053			cg09473249	0.00358098	0.0841932	0.519072
cg14339038	0.0245784	0.0567798	0.36174			cg23280166	0.0010515	0.133593	0.833053			cg01558151	0.00329321	0.0839973	0.519072
cg09650414	0.0245304	0.0568961	0.36174			cg06318592	0.000998527	0.136087	0.833053			cg21142977	0.000886205	0.0839277	0.519072
cg00598009	0.0174173	0.0569867	0.36174			cg12148368	0.00090395	0.12907	0.833053			cg24326030	-0.00908465	0.0842041	0.519072
cg08196642	0.0165266	0.0570715	0.36174			cg00891991	0.000795878	0.140508	0.833053			cg12640387	-0.00949325	0.0840092	0.519072
cg14215970	0.0139517	0.0574594	0.36174			cg12973168	0.000795566	0.13984	0.833053			cg20993754	-0.0200319	0.0842095	0.519072
cg07469215	0.010581	0.0575152	0.36174			cg06655089	0.000729556	0.138869	0.833053			cg26569634	0.00562721	0.0846539	0.520545
cg21803486	0.00626668	0.0566375	0.36174			cg18387216	0.000702019	0.133175	0.833053			cg23098812	0.00205179	0.0845633	0.520545
cg20401181	0.00404079	0.0573986	0.36174			cg18374708	0.00069929	0.13596	0.833053			cg26753137	0.00135562	0.0847147	0.520545
cg23530263	0.00363747	0.0564935	0.36174			cg04342538	0.000665827	0.130486	0.833053			cg08523456	-0.0242489	0.084727	0.520545
cg19963120	0.00359182	0.0571664	0.36174			cg05957285	0.000572542	0.139971	0.833053			cg00366505	0.00631683	0.084911	0.52082
cg02142767	0.00300878	0.0567006	0.36174			cg24810019	0.00052366	0.144249	0.833053			cg14971574	-0.00305409	0.0849024	0.52082
cg10480343	0.00293586	0.0570517	0.36174			cg13071476	0.000522358	0.129767	0.833053			cg16221201	0.014606	0.0851699	0.5213
cg09483781	0.00276275	0.0571187	0.36174			cg08847533	0.000522175	0.132482	0.833053			cg17140034	0.00479538	0.0851457	0.5213
cg16348242	0.00157227	0.0575145	0.36174			cg05412414	0.000514055	0.133162	0.833053			cg07971820	-0.027821	0.0851984	0.5213
cg23352712	-0.00427876	0.0572733	0.36174			cg07140595	0.00051204	0.143332	0.833053			cg12814032	-0.00650569	0.0852882	0.521422
cg23027704	-0.0102233	0.0572411	0.36174			cg11829380	0.000498148	0.133129	0.833053			cg09093993	0.0211199	0.0858861	0.52294
cg03334076	-0.0114158	0.0572854	0.36174			cg07312579	0.000454928	0.133759	0.833053			cg09109383	0.0122138	0.0857754	0.52294
cg00815325	-0.0132277	0.0575442	0.36174			cg16612471	0.000439715	0.140412	0.833053			cg24531267	0.002818	0.0856095	0.52294
cg25153759	-0.0141451	0.0574808	0.36174			cg16652639	0.000390255	0.14253	0.833053			cg21751146	0.00147678	0.0857198	0.52294
cg07160748	-0.0154271	0.056515	0.36174			cg27130242	0.00036076	0.14103	0.833053			cg01010868	0.000576918	0.085882	0.52294
cg25460262	-0.0170492	0.0572675	0.36174			cg10219512	0.00034591	0.138892	0.833053			cg10043753	0.00198522	0.0861087	0.523175
cg08026772	-0.0190257	0.057121	0.36174			cg24477899	-0.000466921	0.144268	0.833053			cg19713209	0.000860567	0.0861347	0.523175
cg00027650	-0.0215306	0.0570165	0.36174			cg27445106	-0.000600125	0.138699	0.833053			cg20116138	-0.0109029	0.086111	0.523175
cg17038235	-0.0224891	0.0572944	0.36174			cg20364735	-0.000605394	0.133563	0.833053			cg03337035	0.0149249	0.0864795	0.524496
cg00692173	-0.0327248	0.0569993	0.36174			cg13082654	-0.00087458	0.135228	0.833053			cg09068198	0.00403189	0.0864923	0.524496
cg07794698	0.00397941	0.0576446	0.362077			cg03736247	-0.000992439	0.137641	0.833053			cg05724097	0.0194942	0.0867365	0.524591
cg26182254	-0.00412409	0.0577518	0.362225			cg07323055	-0.00103141	0.13681	0.833053			cg11787186	0.0144698	0.0867544	0.524591
cg02045493	-0.0123455	0.0577616	0.362225			cg00482248	-0.00106361	0.135276	0.833053			cg22113807	0.0113421	0.0867655	0.524591
cg01562813	0.0184556	0.0580557	0.362373			cg17591343	-0.00110013	0.13008	0.833053			cg13903809	0.000512215	0.0867888	0.524591
cg11984799	0.00610845	0.0580656	0.362373			cg18589262	-0.00110396	0.139222	0.833053			cg22798873	0.0073059	0.0870506	0.525325
cg16700466	-0.00788614	0.0579203	0.362373			cg00478064	-0.00111474	0.142454	0.833053			cg02441467	0.000952104	0.0869922	0.525325
cg06272648	-0.0115421	0.057887	0.362373			cg15062711	-0.00128836	0.134422	0.833053			cg07370771	0.00820629	0.0872367	0.525603
cg23919479	-0.0118398	0.0579403	0.362373			cg25134134	-0.00134992	0.135633	0.833053			cg14538146	0.000825714	0.0872373	0.525603
cg12290875	-0.012327	0.0580054	0.362373			cg05309948	-0.00137275	0.14225	0.833053			cg24837796	0.00507428	0.0874806	0.526221
cg04832360	0.00153274	0.0581394	0.362485			cg19026207	-0.00158848	0.137345	0.833053			cg02235760	0.00162962	0.0874334	0.526221
cg04404694	-0.0226304	0.0581771	0.362485			cg07827304	-0.00163599	0.134065	0.833053			cg01652681	0.00229673	0.0877838	0.52762
cg13727122	-0.00783712	0.0582297	0.362521			cg10146146	-0.00187873	0.131196	0.833053			cg00890145	0.0224684	0.0892591	0.528328
cg01368075	-0.0177307	0.0583291	0.362848			cg11412766	-0.00190768	0.138795	0.833053			cg22360146	0.0199406	0.0892569	0.528328
cg12748926	0.00393443	0.0584659	0.363408			cg10194039	-0.00192018	0.140888	0.833053			cg02010829	0.0179117	0.0888246	0.528328
cg07792560	0.00227571	0.0585254	0.363486			cg08784317	-0.00196594	0.130363	0.833053			cg04482712	0.0169888	0.0888074	0.528328
cg25195288	0.0127066	0.0589077	0.365233			cg10016972	-0.00201157	0.136479	0.833053			cg17051543	0.0162907	0.0886699	0.528328
cg04368058	0.00723817	0.0590382	0.365233			cg05394359	-0.00206663	0.137979	0.833053			cg13924287	0.0118019	0.0888322	0.528328
cg05346295	-0.00232007	0.0589581	0.365233			cg15449181	-0.00207911	0.130602	0.833053			cg24580175	0.0108993	0.0883587	0.528328
cg01751549	-0.0106218	0.059017	0.365233			cg09469033	-0.00222819	0.13289	0.833053			cg08197880	0.00631883	0.088195	0.528328
cg21457147	-0.0148146	0.0590423	0.365233			cg16295401	-0.00229033	0.142791	0.833053			cg23321714	0.00517508	0.0890942	0.528328
cg02369820	0.0214356	0.0591554	0.365612			cg20555018	-0.00236916	0.132709	0.833053			cg19134567	0.00359781	0.0887103	0.528328
cg07020846	0.00948921	0.0591979	0.365612			cg22004314	-0.00265039	0.130636	0.833053			cg04220482	0.00300682	0.0888966	0.528328
cg06336086	0.00310214	0.0592568	0.365684			cg24769972	-0.00269011	0.131405	0.833053			cg21308020	0.0024794	0.0882948	0.528328
cg22765626	-0.0264742	0.0593987	0.366268			cg05958438	-0.00287682	0.142546	0.833053			cg17223189	0.00108734	0.0890335	0.528328
cg22907065	0.00337232	0.0595289	0.366459			cg07627628	-0.0030656	0.133632	0.833053			cg15035558	-0.00201406	0.0892487	0.528328
cg05518022	0.00155431	0.0596447	0.366459			cg22125370	-0.00312696	0.144008	0.833053			cg06081147	-0.0032869	0.0881933	0.528328
cg20156953	-0.00517196	0.0595765	0.366459			cg16908801	-0.00339137	0.136132	0.833053			cg24795748	-0.005969	0.0888398	0.528328
cg06583605	-0.0160739	0.0596312	0.366459			cg04070427	-0.0036223	0.135866	0.833053			cg18493027	-0.00648845	0.0893148	0.528328
cg25019033	-0.0192514	0.0596661	0.366459			cg08188368	-0.00384803	0.137541	0.833053			cg07553761	-0.00975791	0.0884577	0.528328
cg01538778	0.00385091	0.0597527	0.366701			cg19502122	-0.0039002	0.138748	0.833053			cg13925163	-0.0114504	0.0880194	0.528328
cg10441640	0.00805976	0.0598034	0.366721			cg02734001	-0.00396459	0.133186	0.833053			cg05726764	-0.0356847	0.0886759	0.528328
cg24569276	-0.00300347	0.0599602	0.367392			cg12751277	-0.00398025	0.134567	0.833053			cg03426198	0.0069483	0.0894419	0.528662
cg26956494	-0.0302579	0.0600778	0.367823			cg25079031	-0.00439862	0.138715	0.833053			cg24547396	0.0100861	0.0897304	0.529948
cg09239099	0.00185659	0.0602002	0.368281			cg21867457	-0.00449197	0.134322	0.833053			cg08189198	0.0233729	0.0900127	0.530025
cg19887630	0.0125689	0.0604524	0.369278			cg01751549	-0.00490519	0.139951	0.833053			cg14038647	0.00498476	0.0901647	0.530025
cg23335124	0.00246065	0.0604584	0.369278			cg27587257	-0.00493101	0.137395	0.833053			cg19048791	0.00414341	0.0898802	0.530025
cg11217953	0.00696099	0.0606707	0.369537			cg15888699	-0.00511295	0.134127	0.833053			cg09874505	0.00136302	0.0901599	0.530025
cg06363569	0.00458983	0.0606916	0.369537			cg18335607	-0.00522535	0.129833	0.833053			cg12079885	-0.00849561	0.0900814	0.530025
cg21214953	0.00406927	0.0605995	0.369537			cg25023600	-0.00530156	0.129306	0.833053			cg19621460	-0.0328619	0.0901688	0.530025
cg06010327	0.00178254	0.060591	0.369537			cg24291309	-0.0055674	0.135422	0.833053			cg00482248	0.00196714	0.0902573	0.530129
cg24120825	0.00340429	0.0610315	0.370153			cg20217449	-0.00568207	0.129155	0.833053			cg16754788	0.0273317	0.0907524	0.530453
cg15503663	0.00163072	0.0609385	0.370153			cg03592197	-0.00691619	0.1326	0.833053			cg02639667	0.0242887	0.0908399	0.530453
cg11328697	-0.00204726	0.0610181	0.370153			cg20090482	-0.00744818	0.132888	0.833053			cg19070159	0.01742	0.0913063	0.530453
cg25928510	-0.0062019	0.0608492	0.370153			cg10493699	-0.00760678	0.143849	0.833053			cg02535219	0.00670864	0.0904208	0.530453
cg03383239	-0.0117462	0.0609555	0.370153			cg01703818	-0.00837379	0.138904	0.833053			cg11857445	0.00337146	0.0912856	0.530453
cg05027594	0.0181811	0.0611637	0.370363			cg15722631	-0.00892525	0.141518	0.833053			cg23272193	0.00332481	0.0913318	0.530453
cg20485042	0.00432597	0.0611666	0.370363			cg18255426	-0.00898106	0.142513	0.833053			cg14884197	0.00273477	0.0915896	0.530453
cg24384676	-0.00814435	0.0612325	0.370363			cg07260532	-0.00908721	0.141498	0.833053			cg11824172	0.00246345	0.0912991	0.530453
cg22360024	-0.0102601	0.0612603	0.370363			cg21215899	-0.0101324	0.142949	0.833053			cg00020720	0.00225302	0.0911623	0.530453
cg15033153	-0.0134389	0.0613052	0.370363			cg08179485	-0.011345	0.137395	0.833053			cg00502697	0.00194819	0.0910772	0.530453
cg18348836	-0.0225604	0.0614826	0.371146			cg20151617	-0.0121649	0.141877	0.833053			cg01459132	0.00172212	0.0914714	0.530453
cg12279405	0.00458347	0.061579	0.371353			cg13195955	-0.0125678	0.143692	0.833053			cg01213895	0.00130805	0.0906284	0.530453
cg13681781	-0.00129257	0.0616127	0.371353			cg10923838	-0.0140733	0.142812	0.833053			cg17226399	0.00118162	0.0911461	0.530453
cg00926502	0.0128215	0.061951	0.371403			cg26981809	-0.0174689	0.136745	0.833053			cg14733672	0.00111329	0.0904997	0.530453
cg10351095	0.0115976	0.0617287	0.371403			cg21063296	-0.0181739	0.138004	0.833053			cg17002993	-0.00117131	0.0915609	0.530453
cg27590220	0.00446892	0.0619564	0.371403			cg13489049	-0.0197872	0.143644	0.833053			cg12355887	-0.00511689	0.0907432	0.530453
cg24995240	0.00237675	0.0618868	0.371403			cg21626540	-0.0219191	0.133935	0.833053			cg17015179	-0.00512146	0.091411	0.530453
cg07425625	0.00205995	0.0619143	0.371403			cg13512374	-0.0239064	0.132845	0.833053			cg06416831	-0.0127738	0.0908541	0.530453
cg08793689	-0.00394674	0.0618974	0.371403			cg05462339	-0.0254447	0.141022	0.833053			cg06746154	0.0041232	0.091966	0.530626
cg04663690	-0.0151634	0.0618846	0.371403			cg07550819	-0.0304303	0.142689	0.833053			cg13906121	0.00146347	0.0919484	0.530626
cg04171803	-0.00738302	0.0622495	0.372584			cg10485752	-0.0396126	0.133538	0.833053			cg25948993	0.00143511	0.0917943	0.530626
cg05142592	-0.00800567	0.062207	0.372584			cg22367981	-0.0444024	0.144375	0.833053			cg11654553	0.000646034	0.0919742	0.530626
cg25806100	0.0106763	0.0624165	0.373295			cg24504414	-0.0637522	0.12969	0.833053			cg27443878	-0.00455441	0.0919323	0.530626
cg03488729	0.00246744	0.0626632	0.374193			cg12019961	0.00430158	0.144843	0.833071			cg02520104	0.00310387	0.0920976	0.530928
cg13971502	-0.00380414	0.0626625	0.374193			cg09473726	0.00209296	0.145445	0.833071			cg14700577	0.00538279	0.0923753	0.531175
cg04324126	0.00216882	0.0629167	0.375418			cg14529146	0.00099384	0.144917	0.833071			cg23028220	0.00086478	0.0925666	0.531175
cg18917803	-0.0141401	0.0629737	0.375469			cg18708960	-0.00102637	0.145404	0.833071			cg03252536	0.000856313	0.0925525	0.531175
cg14212996	0.00537468	0.063035	0.375545			cg19104112	-0.00215694	0.144906	0.833071			cg17584633	-0.00142448	0.092373	0.531175
cg06865629	-0.0145392	0.0630926	0.3756			cg18103097	-0.00342683	0.145144	0.833071			cg00204748	-0.0119849	0.0925398	0.531175
cg03996151	0.0254062	0.0634825	0.376232			cg12168219	-0.00363512	0.145492	0.833071			cg00027650	-0.0257869	0.092554	0.531175
cg18278694	0.0201677	0.0635525	0.376232			cg07817097	-0.00631558	0.144978	0.833071			cg04250837	0.0267154	0.0928562	0.531222
cg26122402	0.00335721	0.0634998	0.376232			cg02598807	-0.00766001	0.145244	0.833071			cg24275356	0.00404931	0.0927627	0.531222
cg25505476	-0.00223522	0.0634334	0.376232			cg02780743	-0.0155554	0.144576	0.833071			cg00292568	0.00170469	0.0928179	0.531222
cg15929495	-0.00398212	0.0634518	0.376232			cg01799602	0.0131475	0.145783	0.833588			cg14274609	0.000643258	0.092859	0.531222
cg03848004	-0.00754334	0.0632571	0.376232			cg12093220	-0.00844097	0.145805	0.833588			cg06449906	0.00221294	0.0929797	0.531505
cg25806808	-0.0151613	0.0635871	0.376232			cg07879447	-0.00119968	0.146098	0.833988			cg03976895	0.000795594	0.09313	0.531635
cg03337035	-0.0188596	0.0633963	0.376232			cg21679810	-0.00219602	0.146032	0.833988			cg08059402	-0.0103747	0.0931446	0.531635
cg05343811	0.0215573	0.0639522	0.376922			cg15093775	0.00217213	0.146433	0.833988			cg05567294	0.0192672	0.0935004	0.531659
cg24898753	0.0156858	0.0640442	0.376922			cg06886059	0.000735537	0.146428	0.833988			cg16700758	0.00723968	0.0935754	0.531659
cg14932313	0.0104065	0.0639536	0.376922			cg09228536	-0.00611681	0.146389	0.833988			cg02258066	0.00278879	0.0935547	0.531659
cg16332365	0.00513083	0.0640327	0.376922			cg00407867	-0.00843248	0.146571	0.83414			cg17918227	0.00246785	0.0933672	0.531659
cg22938275	0.00496711	0.0637636	0.376922			cg21008401	0.00140725	0.146821	0.834292			cg23352191	0.00158282	0.0934348	0.531659
cg12179179	-0.00563442	0.0639853	0.376922			cg23954731	-0.00683689	0.146806	0.834292			cg12794432	0.0014397	0.0935723	0.531659
cg03091776	-0.0136826	0.0638204	0.376922			cg14020176	0.0121537	0.147777	0.835307			cg12945693	0.00419714	0.0938776	0.532567
cg03567896	0.00963905	0.0641662	0.377067			cg01684361	0.0018884	0.147782	0.835307			cg04028099	0.00111455	0.0938598	0.532567
cg09432138	0.00308225	0.0641484	0.377067			cg20982475	0.00160067	0.147498	0.835307			cg05209584	0.00545398	0.0941122	0.532718
cg20850055	-0.0141621	0.0643428	0.377819			cg21511069	0.000734332	0.147243	0.835307			cg06862150	0.00480585	0.0941892	0.532718
cg04057219	-0.0244377	0.0644987	0.378448			cg01210372	0.000725525	0.147294	0.835307			cg05306395	0.00270107	0.0941469	0.532718
cg01932691	0.0203973	0.0647817	0.378831			cg13999501	0.000648958	0.147625	0.835307			cg11210004	-0.00400166	0.0941365	0.532718
cg07635132	0.017891	0.0647067	0.378831			cg11802172	-0.00049266	0.147479	0.835307			cg19968041	0.00809148	0.0943798	0.533392
cg06985755	0.00344822	0.0648088	0.378831			cg18872426	-0.0143515	0.148037	0.83612			cg21879102	0.0196524	0.0945892	0.534172
cg04980793	-0.0047376	0.0647393	0.378831			cg04114590	0.0204517	0.14832	0.837085			cg02593734	0.0337187	0.0950767	0.53449
cg17043339	-0.00607624	0.0648573	0.378831			cg26808167	-0.0056219	0.148784	0.838988			cg16050326	0.0314345	0.0959866	0.53449
cg10290276	-0.020268	0.0648534	0.378831			cg00815325	-0.0225507	0.148882	0.838988			cg08550205	0.027101	0.0965228	0.53449
cg18881778	-0.0194946	0.0649369	0.379011			cg25926358	0.000316227	0.14911	0.839549			cg24158599	0.0242529	0.0994395	0.53449
cg06254406	0.00496027	0.0651979	0.380247			cg16165748	-0.0210813	0.149206	0.839549			cg21631439	0.0190683	0.0988526	0.53449
cg14526939	0.0130002	0.0652638	0.380289			cg05567294	0.00965449	0.149666	0.839554			cg08058156	0.0159868	0.0995421	0.53449
cg03633458	0.0126581	0.0656313	0.380289			cg19586881	0.00225893	0.149468	0.839554			cg24574902	0.0152363	0.099721	0.53449
cg25939203	0.00872528	0.0653833	0.380289			cg05336561	0.00092626	0.149818	0.839554			cg19734370	0.0148292	0.0976286	0.53449
cg10813233	0.00762493	0.0654957	0.380289			cg21159241	-0.000766237	0.14988	0.839554			cg27343900	0.0148039	0.0996009	0.53449
cg21722680	0.00358299	0.0656466	0.380289			cg02208506	-0.00096896	0.149406	0.839554			cg14207833	0.0142488	0.0972394	0.53449
cg09138627	0.00174578	0.0654247	0.380289			cg06708888	-0.00450632	0.149826	0.839554			cg02645368	0.0108076	0.0984706	0.53449
cg03366776	0.00125689	0.0655888	0.380289			cg18639142	0.0146248	0.151479	0.839871			cg17327029	0.0106729	0.0947275	0.53449
cg07783220	-0.0092456	0.0655778	0.380289			cg15710554	0.00918902	0.152253	0.839871			cg17426084	0.0100618	0.0978026	0.53449
cg02089629	-0.0119497	0.0655286	0.380289			cg10486505	0.00192263	0.151945	0.839871			cg01016533	0.00921092	0.0958857	0.53449
cg26213453	-0.0273287	0.0657141	0.380396			cg11748666	0.00167551	0.151908	0.839871			cg08048699	0.00916713	0.0965193	0.53449
cg16389078	0.0273251	0.0657941	0.380575			cg11759354	0.00142261	0.153087	0.839871			cg05663064	0.00887345	0.0978402	0.53449
cg05889932	0.00166431	0.0659362	0.381112			cg21421501	0.00119429	0.153274	0.839871			cg07725191	0.00847032	0.0978256	0.53449
cg20439252	0.00661331	0.0660042	0.381221			cg13168683	0.00107931	0.150539	0.839871			cg10968396	0.00708747	0.0985751	0.53449
cg21791657	-0.00855111	0.0661068	0.381529			cg14377205	0.00104804	0.150702	0.839871			cg16366739	0.00659092	0.0972258	0.53449
cg14875131	0.011154	0.0662429	0.38203			cg18462226	0.00096882	0.153554	0.839871			cg12349030	0.00549747	0.0976687	0.53449
cg26337277	-0.00853018	0.0663162	0.382169			cg25824310	0.000513833	0.151003	0.839871			cg14316865	0.00440465	0.098845	0.53449
cg22479226	0.016513	0.0665363	0.382584			cg01000656	0.000265959	0.152816	0.839871			cg17263974	0.00393372	0.0954574	0.53449
cg12156655	-0.00272876	0.0664657	0.382584			cg01845355	-0.000597034	0.152562	0.839871			cg24865482	0.00347822	0.0994561	0.53449
cg12278697	-0.00703465	0.0665358	0.382584			cg02379684	-0.000612917	0.153016	0.839871			cg03047554	0.0034462	0.096108	0.53449
cg00222801	-0.0157052	0.0665879	0.382597			cg04832360	-0.00063346	0.153639	0.839871			cg18000638	0.00322625	0.0983723	0.53449
cg12292808	0.00221273	0.0666562	0.382706			cg19862918	-0.0008312	0.152377	0.839871			cg07062933	0.00319239	0.0989258	0.53449
cg16001384	0.0180805	0.0667891	0.383121			cg08497649	-0.000938769	0.153369	0.839871			cg08646313	0.00318239	0.0971589	0.53449
cg02082843	0.0159608	0.0670305	0.383121			cg02105423	-0.00132445	0.150834	0.839871			cg04566018	0.00315865	0.0991927	0.53449
cg19626016	0.00770904	0.0670152	0.383121			cg24472585	-0.00221181	0.152767	0.839871			cg18333152	0.00279165	0.098945	0.53449
cg19913711	0.00515193	0.0670745	0.383121			cg07903425	-0.0025316	0.150921	0.839871			cg04632724	0.00264763	0.0955014	0.53449
cg22254580	0.00477118	0.0670738	0.383121			cg13720278	-0.00308673	0.150231	0.839871			cg19459876	0.00256643	0.0988819	0.53449
cg08784317	-0.00435786	0.067062	0.383121			cg09552119	-0.00453456	0.152997	0.839871			cg16900796	0.0024952	0.0979603	0.53449
cg13391810	-0.00480248	0.0668519	0.383121			cg13494334	-0.00471213	0.153632	0.839871			cg06128182	0.00248465	0.0985837	0.53449
cg10074892	0.000747984	0.067125	0.383127			cg09499414	-0.00488734	0.151888	0.839871			cg14062745	0.00219873	0.0969523	0.53449
cg18145431	-0.00238996	0.0671984	0.383263			cg06956098	-0.00544692	0.150593	0.839871			cg27610486	0.00219603	0.0991919	0.53449
cg07798595	0.00940135	0.0677023	0.384476			cg26298038	-0.00558056	0.150581	0.839871			cg01678650	0.00201329	0.0983269	0.53449
cg19623406	0.00791303	0.0675393	0.384476			cg18747265	-0.00886141	0.152584	0.839871			cg11345172	0.00187906	0.0959962	0.53449
cg02367472	0.00275791	0.0674857	0.384476			cg21656578	-0.00926929	0.152394	0.839871			cg22050893	0.00179622	0.0969083	0.53449
cg04189988	0.00240557	0.0676203	0.384476			cg24580175	-0.0120678	0.151844	0.839871			cg14306264	0.00169557	0.0997085	0.53449
cg18350249	-0.00674784	0.0677087	0.384476			cg06636156	-0.0123125	0.153378	0.839871			cg02270108	0.0016812	0.0989133	0.53449
cg03151540	-0.0118419	0.0676801	0.384476			cg13790125	-0.0128785	0.151541	0.839871			cg10068539	0.00159697	0.0980634	0.53449
cg00204748	0.0151017	0.06802	0.384889			cg18642234	-0.0157988	0.150279	0.839871			cg27179932	0.00150183	0.0981694	0.53449
cg24686825	-0.00758193	0.0680297	0.384889			cg10122294	-0.0245008	0.152901	0.839871			ch.1.3307476R	0.00144453	0.0979362	0.53449
cg11685489	-0.00928907	0.067999	0.384889			cg24716664	-0.049987	0.153643	0.839871			cg16844055	0.00141543	0.0991207	0.53449
cg23240589	-0.0100275	0.0679271	0.384889			cg13305165	0.000974647	0.153846	0.840363			cg16505455	0.00139298	0.0952316	0.53449
cg00395990	-0.0232322	0.0679448	0.384889			cg23081781	0.01223	0.154608	0.840844			cg16298238	0.0012939	0.0952971	0.53449
cg16417374	0.0141585	0.0681633	0.385083			cg20600704	0.00267099	0.154601	0.840844			cg00137652	0.00128909	0.0951058	0.53449
cg20604927	0.00127771	0.0681609	0.385083			cg02393449	-0.00651311	0.15438	0.840844			cg08802167	0.00119671	0.094845	0.53449
cg24640697	0.0164992	0.0682836	0.385174			cg12425180	-0.00721406	0.154235	0.840844			cg14415083	0.00111606	0.0965756	0.53449
cg10079837	0.00294	0.0683285	0.385174			cg06627801	-0.0129763	0.154392	0.840844			cg22930587	0.00109723	0.0988123	0.53449
cg24157952	0.00220166	0.0682406	0.385174			cg21918419	-0.0274169	0.154191	0.840844			cg20950754	0.00109157	0.0988165	0.53449
cg17777034	0.00587022	0.0683991	0.385292			cg10361298	-0.00106097	0.154749	0.840999			cg24810019	0.000876529	0.0963217	0.53449
cg11219873	0.0022041	0.0684606	0.385358			cg10506318	0.0318836	0.155786	0.841042			cg27315979	0.000849902	0.0954778	0.53449
cg11075994	0.00136315	0.0685268	0.385451			cg14215970	0.0253791	0.157032	0.841042			cg17177829	0.000838812	0.0949142	0.53449
cg02282317	0.00298975	0.0687055	0.386176			cg23991413	0.0129455	0.15551	0.841042			cg27293353	0.000802988	0.0983483	0.53449
cg11371493	0.00279835	0.0688679	0.386808			cg09394785	0.00822526	0.156854	0.841042			cg12613618	0.000801507	0.0983788	0.53449
cg16693212	0.00973673	0.0690223	0.386834			cg03983476	0.0079524	0.158313	0.841042			cg10652277	0.000773274	0.0995468	0.53449
cg11197913	-0.0104928	0.0689912	0.386834			cg20900524	0.00391115	0.15682	0.841042			cg20396526	0.000683686	0.0975871	0.53449
cg22654980	-0.0179915	0.0689248	0.386834			cg11964030	0.00377027	0.158248	0.841042			cg00668182	0.0006653	0.0994635	0.53449
cg20382932	0.00234694	0.0691461	0.387123			cg00653744	0.00261791	0.157907	0.841042			cg23319797	0.000640816	0.0996363	0.53449
cg16441590	-0.0050488	0.0691737	0.387123			cg00465975	0.00260458	0.158333	0.841042			cg01252224	0.000579272	0.0949755	0.53449
cg07137043	0.0144614	0.069262	0.387224			cg06784576	0.00162218	0.158019	0.841042			cg02890250	-0.00234248	0.0990332	0.53449
cg17633300	0.0106152	0.0692917	0.387224			cg13021384	0.00122003	0.156566	0.841042			cg14631218	-0.00340079	0.0996829	0.53449
cg06017059	-0.00368232	0.0694004	0.387552			cg25371487	0.000924012	0.157642	0.841042			cg19295451	-0.00356199	0.0986198	0.53449
cg24415278	-0.0066319	0.0695567	0.387866			cg22587327	0.000658909	0.157076	0.841042			cg11989257	-0.00814684	0.0988402	0.53449
cg06133392	-0.00931643	0.0695233	0.387866			cg23539966	0.000423696	0.157253	0.841042			cg07469630	-0.0102606	0.0987553	0.53449
cg22837512	0.00282741	0.0697275	0.388539			cg02640475	-0.000498542	0.157953	0.841042			cg02912379	-0.0115188	0.0964555	0.53449
cg04148489	0.00889	0.0697908	0.388612			cg15186648	-0.00068314	0.155776	0.841042			cg11737081	-0.0130912	0.097504	0.53449
cg05975845	-0.00236772	0.0698631	0.388736			cg08610986	-0.000721457	0.156073	0.841042			cg18433889	-0.0177202	0.0979726	0.53449
cg27427369	-0.00949971	0.0699192	0.388769			cg16333896	-0.00106801	0.158356	0.841042			cg14669921	-0.0198796	0.0989745	0.53449
cg05469304	-0.00193109	0.0701235	0.388935			cg00472814	-0.00123725	0.156165	0.841042			cg26542660	-0.0290235	0.095871	0.53449
cg04571418	-0.00330966	0.070006	0.388935			cg12419035	-0.00252158	0.157027	0.841042			cg00049156	0.00486066	0.0998339	0.534712
cg26955980	-0.0125432	0.0700711	0.388935			cg22399423	-0.00357415	0.155299	0.841042			cg00492362	-0.00618504	0.0999275	0.53483
cg19084726	-0.0160802	0.0701497	0.388935			cg20156953	-0.00372055	0.157031	0.841042			cg02352107	0.0071704	0.100268	0.536268
cg05194808	0.0147672	0.0702818	0.389043			cg11687679	-0.00443835	0.15666	0.841042			cg14426347	0.00167475	0.100384	0.536507
cg00919585	0.00319749	0.0705708	0.389043			cg11582476	-0.00456234	0.155234	0.841042			cg07732471	0.00151419	0.100464	0.536551
cg01347539	0.00238365	0.0703546	0.389043			cg17437373	-0.00472144	0.157854	0.841042			cg27347290	0.00129312	0.10066	0.537172
cg27297851	0.00166236	0.0704588	0.389043			cg08261132	-0.00476172	0.158202	0.841042			cg22577438	0.00104909	0.100724	0.537172
cg11016847	-0.00307553	0.0705276	0.389043			cg24020222	-0.00603393	0.155398	0.841042			cg10968958	0.0225922	0.101043	0.537341
cg08165261	-0.00620083	0.0703872	0.389043			cg13575499	-0.0061234	0.155885	0.841042			cg04960285	0.00172393	0.100892	0.537341
cg15722631	-0.0112156	0.0705664	0.389043			cg26103719	-0.010051	0.155461	0.841042			cg19597031	0.00107739	0.10093	0.537341
cg04652645	-0.0146286	0.0702589	0.389043			cg27191921	-0.0126647	0.155198	0.841042			cg19312157	0.00106984	0.101014	0.537341
cg17304433	0.00241384	0.0708247	0.390165			cg26953232	-0.0167966	0.156211	0.841042			cg22678707	0.00130757	0.10122	0.537896
cg02365220	0.0273784	0.0709862	0.390647			cg10237088	-0.0215763	0.157223	0.841042			ch.1.2988325R	0.00478942	0.101374	0.538334
cg26521213	0.00213037	0.0711642	0.390647			cg22222461	0.00674866	0.158737	0.841271			cg12253318	0.0010365	0.101524	0.53875
cg16238523	0.00156913	0.071163	0.390647			cg14530560	0.00204191	0.158642	0.841271			cg16990996	0.000890897	0.101768	0.539659
cg05954763	-0.00609934	0.0710413	0.390647			cg25461513	-0.00782488	0.158647	0.841271			cg19247588	0.00389668	0.101917	0.540067
cg12032533	-0.00692854	0.0710828	0.390647			cg24375215	0.0197997	0.159108	0.841616			cg14365564	0.0083687	0.102175	0.540669
cg02135395	-0.00622277	0.0712354	0.390761			cg10494684	0.0194873	0.159159	0.841616			cg11621667	0.00252611	0.102158	0.540669
cg11949945	0.00532685	0.0714127	0.391419			cg16929041	0.00313573	0.159324	0.841616			cg02758586	0.00449959	0.102335	0.540749
cg13769718	-0.00244897	0.0714564	0.391419			cg10699881	-0.000343955	0.159477	0.841616			cg05038216	0.00130948	0.102298	0.540749
cg05431626	0.0201285	0.0716585	0.392093			cg15393676	-0.000556007	0.159379	0.841616			cg13971484	0.016703	0.102964	0.542562
cg26521448	0.0100437	0.0717331	0.392093			cg18485844	-0.000636112	0.159417	0.841616			cg14599956	0.00877447	0.10314	0.542562
cg00494735	0.00662567	0.0718323	0.392093			cg03526702	0.0168347	0.159632	0.841837			cg09538452	0.00295434	0.103174	0.542562
cg04059835	0.00123002	0.0718119	0.392093			cg16450200	0.0211759	0.175713	0.847386			cg26480739	0.00158093	0.103043	0.542562
cg07713807	-0.00593233	0.0717295	0.392093			cg16417416	0.0177019	0.164338	0.847386			cg08521010	-0.00128908	0.102924	0.542562
cg24320673	0.014169	0.0720621	0.392133			cg00555420	0.016524	0.161454	0.847386			cg23891487	-0.00687324	0.102988	0.542562
cg26351934	0.00538394	0.0720331	0.392133			cg03567896	0.0146228	0.17877	0.847386			cg01697902	-0.0228701	0.103186	0.542562
cg06172918	0.00188527	0.0720926	0.392133			cg09871133	0.012065	0.177577	0.847386			cg25595571	0.00587408	0.103298	0.542769
cg05995172	-0.00287887	0.0719568	0.392133			cg01716683	0.0117423	0.165739	0.847386			cg01071644	0.0185625	0.103785	0.542854
cg12940822	-0.0108683	0.0720451	0.392133			cg05595469	0.0112274	0.177904	0.847386			cg10770652	0.0133453	0.104121	0.542854
cg13857169	0.00409391	0.0722168	0.392533			cg24057514	0.0108585	0.173391	0.847386			cg21809054	0.0124977	0.103732	0.542854
cg19796955	-0.0040443	0.0722855	0.392631			cg04148489	0.0106902	0.168281	0.847386			cg13922021	0.0100336	0.104121	0.542854
cg23712980	0.00177212	0.0723779	0.392858			cg08708629	0.0105413	0.176311	0.847386			cg14974772	0.00961844	0.104331	0.542854
cg05075708	0.00235943	0.0727339	0.394001			cg26813458	0.00972383	0.18111	0.847386			cg24929943	0.00568362	0.10377	0.542854
cg13065169	-0.00769653	0.0727305	0.394001			cg00255799	0.00948043	0.175884	0.847386			cg19720265	0.00350314	0.104329	0.542854
cg00555420	-0.0220498	0.0727411	0.394001			cg26466027	0.00806455	0.163568	0.847386			cg02079951	0.00199335	0.104049	0.542854
cg25363387	0.0152227	0.0727966	0.394027			cg21134601	0.00791531	0.168207	0.847386			cg22645161	0.00142351	0.103489	0.542854
cg05258079	0.00540525	0.0730619	0.395187			cg13077316	0.00759481	0.171145	0.847386			cg08745899	0.000904744	0.104191	0.542854
cg10350689	0.00824513	0.0731916	0.395245			cg01447702	0.00629273	0.174815	0.847386			cg05600758	0.000885758	0.103817	0.542854
cg06053805	0.00115259	0.0732105	0.395245			cg17818703	0.00605969	0.165281	0.847386			cg14528821	0.000820093	0.1036	0.542854
cg19481287	-0.0137486	0.0732256	0.395245			ch.11.150762R	0.00539112	0.163856	0.847386			cg26840824	-0.00377943	0.104282	0.542854
cg07333715	0.0196047	0.0733911	0.395862			cg04516757	0.00504377	0.166801	0.847386			cg11836949	-0.0155235	0.104015	0.542854
cg25030018	-0.020659	0.0735666	0.396533			cg05237360	0.00391432	0.161672	0.847386			cg04736562	0.019434	0.104583	0.543409
cg08364860	-0.0126185	0.0736276	0.396586			cg10320783	0.00366513	0.173055	0.847386			cg27029403	0.00159402	0.104552	0.543409
cg19595760	0.0171612	0.0738756	0.397328			cg14466269	0.00363527	0.163696	0.847386			cg02095895	0.0312729	0.106567	0.544368
cg01872295	0.00165399	0.0738965	0.397328			cg14525059	0.00363352	0.179263	0.847386			cg17826679	0.0198885	0.10504	0.544368
cg20049727	-0.00913984	0.073919	0.397328			cg19498110	0.00347154	0.176589	0.847386			cg04409030	0.0196061	0.104939	0.544368
cg20012028	-0.00426236	0.0740529	0.397771			cg04065065	0.00341384	0.180091	0.847386			cg02319392	0.0175137	0.105883	0.544368
cg14457452	-0.00337028	0.0741796	0.398176			cg00494735	0.00303524	0.167981	0.847386			cg13471791	0.0132798	0.104968	0.544368
cg12848864	0.00813528	0.0743345	0.398731			cg18537410	0.00295712	0.169279	0.847386			cg13489049	0.010737	0.105598	0.544368
cg12119133	0.00307949	0.0746127	0.399395			cg00955686	0.0028555	0.173868	0.847386			cg10809449	0.00876904	0.1059	0.544368
cg18811157	-0.0124158	0.0745351	0.399395			cg00377169	0.00260122	0.163499	0.847386			cg12525596	0.00701989	0.10525	0.544368
cg07687131	-0.0236532	0.0745758	0.399395			cg12608306	0.0025173	0.166912	0.847386			cg26433838	0.00551359	0.106119	0.544368
cg10106268	0.0275408	0.0748557	0.400142			cg16619935	0.00237952	0.16574	0.847386			cg14837557	0.00428489	0.105848	0.544368
cg25996571	-0.0308622	0.074815	0.400142			cg03305305	0.00219579	0.171617	0.847386			cg04439696	0.00401379	0.105434	0.544368
cg01770333	0.0110354	0.0749911	0.40059			cg09875087	0.00212052	0.163313	0.847386			cg17451586	0.00307873	0.106168	0.544368
cg26921566	0.015571	0.0751864	0.401357			cg12118857	0.00204969	0.170728	0.847386			cg08750028	0.00279782	0.106463	0.544368
cg17159483	-0.00136266	0.0753447	0.401925			cg18094221	0.00181073	0.167172	0.847386			cg03418552	0.00251992	0.106525	0.544368
cg07525299	0.0217082	0.0766469	0.401971			ch.5.2564734R	0.00168207	0.178861	0.847386			cg24408603	0.00247896	0.106266	0.544368
cg00799984	0.0179096	0.0757933	0.401971			cg06382698	0.00152266	0.173966	0.847386			cg14023972	0.00234317	0.10559	0.544368
cg01179769	0.0150998	0.0763484	0.401971			cg04619627	0.00150603	0.167616	0.847386			cg24862861	0.00204131	0.106581	0.544368
cg25132241	0.0108578	0.0761902	0.401971			cg19908534	0.00143313	0.174462	0.847386			cg07571117	0.00161418	0.105537	0.544368
cg21311996	0.00825234	0.0759861	0.401971			cg17420659	0.00126541	0.178217	0.847386			cg23532031	0.0015949	0.106123	0.544368
cg06508445	0.0055392	0.0763409	0.401971			cg01578073	0.00124096	0.172352	0.847386			cg21561989	0.00127313	0.106588	0.544368
cg10628465	0.00527327	0.0761893	0.401971			cg02908083	0.00114809	0.171205	0.847386			cg16491909	0.00113483	0.105326	0.544368
cg22392558	0.00413566	0.0764583	0.401971			cg21116447	0.00114614	0.177855	0.847386			cg18281160	0.001055	0.105132	0.544368
cg00955686	0.00405887	0.0754596	0.401971			cg23289197	0.00114372	0.167131	0.847386			cg03567896	-0.00688872	0.105971	0.544368
cg24499839	0.00345828	0.0766499	0.401971			cg12756303	0.00113912	0.166585	0.847386			cg25455408	-0.00737293	0.105275	0.544368
cg06054219	0.00313968	0.0763788	0.401971			cg07453218	0.00113406	0.170416	0.847386			cg13959207	-0.0211283	0.105854	0.544368
cg05372499	0.0023276	0.0760783	0.401971			cg14306264	0.00107401	0.166776	0.847386			cg26647139	0.00142562	0.106713	0.544636
cg08959305	0.00191362	0.0766454	0.401971			cg21756720	0.0010056	0.171944	0.847386			cg11361387	0.0199914	0.106878	0.544811
cg26381718	-0.00292177	0.0756796	0.401971			cg13441753	0.0010051	0.164064	0.847386			cg15320148	0.00798407	0.106893	0.544811
cg15065837	-0.00331682	0.0760342	0.401971			cg11711424	0.00100434	0.178281	0.847386			cg03519907	0.0175072	0.109547	0.545056
cg21451265	-0.00643381	0.0761456	0.401971			cg07475247	0.000994206	0.171322	0.847386			cg26568075	0.0173164	0.108188	0.545056
cg15772013	-0.00832979	0.0764141	0.401971			cg07769277	0.000979631	0.166311	0.847386			cg06094707	0.016794	0.107349	0.545056
cg00472814	-0.00885849	0.0764865	0.401971			cg27590220	0.000960079	0.179465	0.847386			cg06442673	0.0117239	0.110076	0.545056
cg19900852	-0.0114852	0.0762406	0.401971			cg01459132	0.000921531	0.17549	0.847386			cg14297966	0.0116332	0.109423	0.545056
cg23996071	-0.01276	0.0762951	0.401971			cg23436918	0.000917284	0.166391	0.847386			cg19626016	0.00752877	0.109457	0.545056
cg23136738	-0.0162846	0.0760024	0.401971			cg24306751	0.000862063	0.180585	0.847386			cg10609868	0.00723539	0.109648	0.545056
cg08189198	-0.0199627	0.0761216	0.401971			cg04028099	0.000851914	0.172332	0.847386			cg23285732	0.00708338	0.10779	0.545056
cg14533595	-0.0265497	0.076106	0.401971			cg15918649	0.00084047	0.162043	0.847386			cg12630038	0.00663562	0.108297	0.545056
cg22909085	-0.0269575	0.0766126	0.401971			cg24880821	0.000831308	0.163656	0.847386			cg19537591	0.00627559	0.109826	0.545056
cg20151617	-0.0286183	0.0757993	0.401971			cg08816037	0.000800258	0.163757	0.847386			cg07217350	0.00538124	0.109385	0.545056
cg11129439	0.0252484	0.0770927	0.40402			cg22294755	0.000792204	0.172322	0.847386			cg11860203	0.00528382	0.107381	0.545056
cg05685435	0.0177164	0.0772414	0.404464			ch.3.946759R	0.000770387	0.168101	0.847386			cg11464091	0.00467592	0.109356	0.545056
cg15005908	0.00265141	0.0772818	0.404464			cg17827188	0.0007469	0.163404	0.847386			cg27313501	0.0036715	0.107526	0.545056
cg06805323	0.0103012	0.0776246	0.405127			cg08113093	0.000727224	0.181149	0.847386			cg11129439	0.00348084	0.108884	0.545056
cg26120756	0.00470992	0.077621	0.405127			cg12572987	0.000714762	0.169943	0.847386			cg18854735	0.00338191	0.109069	0.545056
cg01716445	0.00315218	0.0776259	0.405127			cg02387583	0.000703615	0.169109	0.847386			cg14588779	0.0032897	0.108337	0.545056
cg17902383	0.00228136	0.0774771	0.405127			cg20787153	0.000698053	0.172529	0.847386			cg18496910	0.00297237	0.108957	0.545056
cg18002909	-0.0127091	0.0776699	0.405127			cg15645079	0.000677083	0.170957	0.847386			cg23926700	0.00271506	0.109201	0.545056
cg23149010	0.00201967	0.0778559	0.405552			cg17011590	0.000656949	0.178518	0.847386			cg01821754	0.00260845	0.108319	0.545056
cg26585320	-0.00784235	0.0778163	0.405552			cg01906430	0.000645446	0.168684	0.847386			cg18798247	0.00238975	0.108549	0.545056
cg21618549	0.00660091	0.0781275	0.405716			cg05178518	0.000598833	0.177182	0.847386			cg23830326	0.00232977	0.109246	0.545056
cg23141632	0.003637	0.0780315	0.405716			cg14150915	0.000545646	0.16271	0.847386			cg02586949	0.00227044	0.108802	0.545056
cg23131007	-0.00348828	0.0781449	0.405716			cg16792202	0.000535227	0.165946	0.847386			cg24993354	0.00170425	0.10877	0.545056
cg14227418	-0.0101369	0.0780196	0.405716			cg22755526	0.000518642	0.172961	0.847386			cg17607973	0.00168511	0.108218	0.545056
cg24784129	-0.020352	0.0782014	0.405716			cg24471459	0.000494738	0.17159	0.847386			cg21250577	0.00162396	0.108574	0.545056
cg00162806	-0.0229253	0.0781942	0.405716			cg00668182	0.000411671	0.180015	0.847386			cg10700275	0.00155192	0.108931	0.545056
cg22531466	0.00223793	0.0783651	0.406293			cg27283708	0.000307248	0.168123	0.847386			cg10675659	0.00153409	0.109996	0.545056
cg05635953	0.00244348	0.0784787	0.406383			cg18056133	0.00027638	0.174738	0.847386			cg07323055	0.00151942	0.107214	0.545056
cg04072987	0.00110814	0.0784874	0.406383			cg20621463	-0.000272809	0.163234	0.847386			cg04559609	0.00146574	0.107275	0.545056
cg27332938	0.0249514	0.0786538	0.406964			cg01261044	-0.000345812	0.169979	0.847386			cg03839341	0.00145387	0.109636	0.545056
cg26066349	0.0107801	0.0788095	0.406964			cg22800010	-0.00049636	0.169524	0.847386			cg05794119	0.0012643	0.109044	0.545056
cg18782846	0.00477132	0.0787672	0.406964			cg18026264	-0.000508552	0.170522	0.847386			cg20373761	0.0012352	0.108736	0.545056
cg23459386	-0.00335977	0.0787138	0.406964			cg08274504	-0.000558295	0.163741	0.847386			cg26306882	0.00117246	0.109291	0.545056
cg16050326	0.00304808	0.0789267	0.407076			cg20868028	-0.000573599	0.180371	0.847386			cg25478157	0.00088682	0.110054	0.545056
cg03768106	0.00115757	0.0789363	0.407076			cg06569272	-0.000580778	0.181008	0.847386			cg00373131	0.000843319	0.107033	0.545056
cg02385661	0.0199277	0.0790232	0.407253			cg13576006	-0.000633294	0.177519	0.847386			cg24157952	0.000834933	0.108017	0.545056
cg23954731	-0.0122552	0.0791095	0.407427			cg11557307	-0.000641209	0.177773	0.847386			cg09483247	0.000807632	0.107638	0.545056
cg07157025	0.00241068	0.0791873	0.407557			cg08147886	-0.000672701	0.181116	0.847386			cg14974841	0.000549584	0.10826	0.545056
cg00456162	-0.00958029	0.0796337	0.409582			cg23644213	-0.000727279	0.170154	0.847386			cg03553080	-0.00180374	0.109843	0.545056
cg08698580	-0.00540277	0.07997	0.41104			cg10234952	-0.000886071	0.173192	0.847386			cg17477700	-0.00260144	0.110018	0.545056
cg17639290	0.0120316	0.0800645	0.411188			cg13023701	-0.000911839	0.180856	0.847386			cg11084518	-0.0159467	0.109823	0.545056
cg26158279	-0.0116716	0.080105	0.411188			cg06233552	-0.000930802	0.169157	0.847386			cg16730825	-0.0232015	0.108117	0.545056
cg18235192	0.00999937	0.0802244	0.411528			cg18391757	-0.00097662	0.167584	0.847386			cg19328711	0.00161208	0.110245	0.545172
cg24497877	0.00456637	0.0803657	0.411708			cg25162927	-0.00106583	0.165598	0.847386			cg13066703	-0.0249318	0.110218	0.545172
cg14398659	0.00183396	0.0803238	0.411708			cg16345114	-0.00117472	0.170487	0.847386			cg06176471	0.0163956	0.110611	0.545513
cg17344149	0.0164127	0.0805114	0.412182			cg12457376	-0.00117676	0.179875	0.847386			cg01194538	0.0162221	0.11097	0.545513
cg08948338	0.00159112	0.08067	0.412539			cg25989216	-0.00122896	0.180977	0.847386			cg09747445	0.0159522	0.110393	0.545513
cg06568401	-0.00459617	0.0807408	0.412539			cg23131007	-0.00122907	0.181314	0.847386			cg14262027	0.0139821	0.110576	0.545513
cg03145199	-0.00899921	0.0807349	0.412539			cg06460883	-0.00123567	0.174674	0.847386			cg19498110	0.011833	0.110965	0.545513
cg10594245	0.00335433	0.0808562	0.412623			cg01887440	-0.00125802	0.171916	0.847386			cg16577707	0.00706367	0.110793	0.545513
cg26803184	0.00222555	0.0808637	0.412623			cg05469304	-0.00125987	0.168048	0.847386			cg06944235	0.00275729	0.11086	0.545513
cg08139509	0.00434649	0.0809797	0.412943			cg14042128	-0.00126327	0.163664	0.847386			cg04241582	0.00169959	0.110735	0.545513
cg05250352	-0.00902152	0.0812254	0.413924			cg06891858	-0.00145744	0.175432	0.847386			cg12756303	0.00096175	0.110735	0.545513
cg17505757	0.00746812	0.0814091	0.414066			cg19400616	-0.00152085	0.177585	0.847386			cg08116724	0.00304736	0.111124	0.545551
cg21892967	0.00623637	0.0814135	0.414066			cg09835486	-0.00154221	0.160881	0.847386			cg06891858	-0.00153533	0.111106	0.545551
cg07488634	0.00465696	0.081353	0.414066			cg17757376	-0.00156449	0.17161	0.847386			cg16793150	0.00175555	0.111229	0.545561
cg02788102	-0.00771463	0.081474	0.414102			cg22902534	-0.00172587	0.176291	0.847386			cg03161587	-0.00347595	0.111272	0.545561
cg24390590	0.021523	0.0817835	0.414794			cg25590938	-0.00174037	0.175004	0.847386			cg04215475	0.00531115	0.111348	0.545575
cg04543273	0.0159362	0.0821157	0.414794			cg04439696	-0.00177701	0.179686	0.847386			cg05613015	0.0124649	0.111695	0.545601
cg07822775	0.00864717	0.0819854	0.414794			cg17696109	-0.00178859	0.181357	0.847386			cg16078863	0.00198686	0.111619	0.545601
cg24830971	0.00612727	0.081712	0.414794			cg02836769	-0.00179123	0.168841	0.847386			cg15584435	0.0018439	0.111776	0.545601
cg25976004	0.00300324	0.0818298	0.414794			cg09972864	-0.00185783	0.166505	0.847386			cg23074401	0.001557	0.111791	0.545601
cg07230446	0.00185853	0.0819304	0.414794			cg25332325	-0.00188231	0.164138	0.847386			cg13023701	0.000945199	0.111592	0.545601
cg13469748	-0.0013589	0.0821884	0.414794			cg01853079	-0.00188342	0.17178	0.847386			cg16061656	-0.00406003	0.111732	0.545601
cg04112495	-0.00366299	0.0821647	0.414794			cg20151045	-0.00190064	0.173649	0.847386			cg15482623	0.00109184	0.111907	0.545811
cg13033814	-0.00678626	0.0818752	0.414794			cg02918295	-0.00198914	0.161132	0.847386			cg16400025	0.00102341	0.111984	0.545831
cg24171239	-0.0151159	0.082199	0.414794			cg12986611	-0.00210951	0.175131	0.847386			cg01016851	0.0022073	0.112133	0.5462
cg09095525	-0.0179691	0.0821502	0.414794			cg23604834	-0.00225314	0.181119	0.847386			cg24178676	0.015361	0.112311	0.546243
cg03290677	0.00936271	0.0824987	0.415565			cg17477700	-0.00258367	0.167104	0.847386			cg26264318	0.00269006	0.112218	0.546243
cg03772856	0.00175872	0.0825124	0.415565			cg18440230	-0.00264823	0.161609	0.847386			cg05563672	0.00232215	0.112639	0.546243
cg08938155	-0.0169231	0.0824361	0.415565			cg19504005	-0.00265598	0.163707	0.847386			cg17661955	0.00212756	0.112543	0.546243
cg26009832	0.0107749	0.0827897	0.416263			cg16698583	-0.00267176	0.166466	0.847386			cg00237565	0.00151886	0.112653	0.546243
cg26672088	0.00223303	0.0827952	0.416263			cg04009860	-0.00284998	0.165221	0.847386			cg03660911	0.000593012	0.112583	0.546243
cg12672932	0.0013337	0.0828123	0.416263			cg19778253	-0.00298975	0.179777	0.847386			cg13663170	-0.00149938	0.112393	0.546243
cg17445987	0.00255203	0.0830829	0.417258			cg26370729	-0.00320583	0.180771	0.847386			cg01945562	0.0014339	0.112869	0.546937
cg24319892	-0.00236469	0.0831179	0.417258			cg19489804	-0.00339828	0.181293	0.847386			cg12347123	-0.00063831	0.113105	0.547724
cg22098660	-0.0191121	0.0832231	0.417516			cg02760818	-0.00346146	0.176133	0.847386			cg16371860	0.0195543	0.11321	0.547875
cg11306701	-0.0149239	0.0833672	0.417837			cg11685489	-0.00349048	0.161493	0.847386			cg02480685	0.0260425	0.114061	0.547948
cg10888281	-0.0222418	0.083395	0.417837			cg15618978	-0.00356987	0.161578	0.847386			cg07276338	0.0246219	0.116425	0.547948
cg12893697	0.0199214	0.0834626	0.417906			cg24797665	-0.00361409	0.171122	0.847386			cg05728902	0.020986	0.116315	0.547948
cg11638472	0.00792025	0.083606	0.418354			cg22190833	-0.00371427	0.166803	0.847386			cg05314420	0.0178831	0.113856	0.547948
cg26309498	0.00732122	0.0837116	0.418591			cg08451637	-0.00386794	0.176179	0.847386			cg03645984	0.0127801	0.11573	0.547948
cg17594624	-0.0284574	0.0837613	0.418591			cg12433831	-0.00404557	0.175784	0.847386			cg23998391	0.0109244	0.116216	0.547948
cg19071342	0.00319619	0.083884	0.418664			cg11600186	-0.00411839	0.167413	0.847386			cg26608221	0.00752753	0.115246	0.547948
cg04224864	-0.00223139	0.0838307	0.418664			cg26291818	-0.00419482	0.169571	0.847386			cg04980793	0.00533008	0.115076	0.547948
cg19401149	0.0178184	0.0841133	0.419341			cg14142836	-0.0042112	0.181318	0.847386			cg08471073	0.00502137	0.11514	0.547948
cg01085328	0.00809902	0.0845459	0.419341			cg16731194	-0.00433079	0.180198	0.847386			cg24344074	0.00358921	0.116396	0.547948
cg02718124	0.00208182	0.0841348	0.419341			cg24929943	-0.00433312	0.171669	0.847386			cg25460262	0.00327146	0.115419	0.547948
cg11222041	0.00205546	0.0843651	0.419341			cg01008365	-0.00443015	0.168362	0.847386			cg26370729	0.00301163	0.116422	0.547948
cg14560317	-0.0016228	0.0847229	0.419341			cg14864302	-0.00444034	0.162832	0.847386			cg18703721	0.00282972	0.115399	0.547948
cg08073882	-0.0020913	0.0846118	0.419341			cg09447658	-0.00449955	0.177203	0.847386			cg10327276	0.00237149	0.116449	0.547948
cg02642914	-0.00367987	0.08464	0.419341			cg24511054	-0.0045439	0.177221	0.847386			cg01716445	0.00223733	0.115496	0.547948
cg01553866	-0.00457366	0.0844499	0.419341			cg02534459	-0.00481259	0.161993	0.847386			cg01614792	0.00207231	0.115941	0.547948
cg21904654	-0.0102366	0.0844936	0.419341			cg00974835	-0.00492462	0.18014	0.847386			cg07540593	0.00197678	0.11451	0.547948
cg27223047	-0.0165233	0.0846906	0.419341			cg16237565	-0.00504277	0.169096	0.847386			cg13607473	0.00192337	0.113366	0.547948
cg10372473	-0.0182678	0.0846378	0.419341			cg17924085	-0.00537539	0.179917	0.847386			cg11901478	0.0015889	0.115114	0.547948
cg07377098	-0.0190752	0.0844125	0.419341			cg06815302	-0.00561332	0.163398	0.847386			cg08610986	0.00150846	0.116301	0.547948
cg13582457	-0.0401532	0.0844842	0.419341			cg07554478	-0.00580319	0.169763	0.847386			cg00506629	0.00143447	0.115745	0.547948
cg24178676	0.0109476	0.084926	0.419657			cg03387353	-0.00587248	0.165389	0.847386			cg26934072	0.00135747	0.114439	0.547948
cg05431334	0.00292839	0.0849493	0.419657			cg26264318	-0.00600443	0.177084	0.847386			cg00114393	0.00123922	0.115683	0.547948
cg07416580	0.00277055	0.0848831	0.419657			cg22962425	-0.00651245	0.170557	0.847386			cg06600420	0.00121305	0.113608	0.547948
cg13178511	0.0155797	0.0851372	0.419819			cg05517900	-0.00666668	0.168387	0.847386			cg06092729	0.00112321	0.114137	0.547948
cg27453365	0.00773276	0.0850686	0.419819			cg27252164	-0.00673937	0.171763	0.847386			cg27258823	0.00109134	0.115538	0.547948
cg03479529	0.00155932	0.0851445	0.419819			cg24508561	-0.00755493	0.177722	0.847386			cg22938275	0.00104771	0.114966	0.547948
cg08363605	0.00127885	0.0854299	0.420424			cg26361757	-0.00802453	0.171066	0.847386			cg17508018	0.00101033	0.114642	0.547948
cg13184582	-0.000813237	0.0853893	0.420424			cg05737522	-0.00843183	0.173312	0.847386			cg13999501	0.000981214	0.116236	0.547948
cg13000698	-0.0113933	0.0853606	0.420424			cg10095534	-0.00909031	0.172666	0.847386			cg14434187	0.000798733	0.114617	0.547948
cg05908079	0.00444672	0.0855878	0.420697			cg17594624	-0.0093555	0.177593	0.847386			cg10089247	0.000786141	0.113912	0.547948
cg00209424	0.00235538	0.0857025	0.420697			cg14769556	-0.00939993	0.17063	0.847386			cg09938984	0.00070675	0.115855	0.547948
cg09032840	0.00170393	0.0856746	0.420697			cg15900052	-0.00971255	0.180893	0.847386			cg10284592	0.000638943	0.11613	0.547948
cg06093038	-0.00199315	0.0856146	0.420697			cg05362521	-0.0101492	0.174278	0.847386			cg02858053	0.000601746	0.115182	0.547948
cg15504467	0.00507591	0.0859072	0.421435			cg02899903	-0.0105379	0.166116	0.847386			cg11401606	-0.00275064	0.113963	0.547948
cg14623093	0.0116777	0.0859712	0.421482			cg07686122	-0.0107694	0.181421	0.847386			cg14389139	-0.00301264	0.113976	0.547948
cg07907564	0.0186441	0.0861016	0.421854			cg18803257	-0.0108405	0.169495	0.847386			cg14430591	-0.00366231	0.115515	0.547948
cg06389019	0.0241534	0.0862729	0.422026			cg24473292	-0.0108551	0.179773	0.847386			cg19305095	-0.00399685	0.115883	0.547948
cg00554614	0.0045074	0.0864293	0.422026			cg27619353	-0.011761	0.178945	0.847386			cg07033722	-0.00600531	0.116127	0.547948
cg00583654	0.00374229	0.0862932	0.422026			cg04013089	-0.0157957	0.171604	0.847386			cg17109704	-0.00867517	0.115266	0.547948
cg17478371	0.00298073	0.0864011	0.422026			cg04665423	-0.0163948	0.177562	0.847386			cg06486593	-0.0113735	0.115282	0.547948
cg14549078	-0.0161391	0.0863212	0.422026			cg02645368	-0.0165615	0.178898	0.847386			cg07603484	-0.0151431	0.116236	0.547948
cg24041556	-0.0240813	0.0864633	0.422026			cg21609804	-0.0167276	0.17281	0.847386			cg18747265	-0.0200702	0.113445	0.547948
cg06477444	0.0128156	0.0865187	0.42203			cg07095330	-0.0170277	0.166815	0.847386			cg22328396	-0.0206353	0.114819	0.547948
cg09109724	0.0155092	0.0868717	0.422423			cg12091331	-0.0185238	0.175238	0.847386			cg09366969	0.00811405	0.116646	0.548062
cg07904567	0.00784773	0.0868049	0.422423			cg07202461	-0.0217797	0.177408	0.847386			cg12532791	0.00191056	0.116693	0.548062
cg15785580	0.00256608	0.0868657	0.422423			cg19857714	-0.0227886	0.181349	0.847386			cg05908079	0.00132978	0.116652	0.548062
cg17661955	-0.00276615	0.0868319	0.422423			cg09154639	-0.0247006	0.178294	0.847386			cg01566028	0.0200117	0.116824	0.548135
cg24840228	-0.023672	0.0867749	0.422423			cg25707951	-0.0266004	0.164466	0.847386			cg07604043	0.00930981	0.117014	0.548135
cg26807590	0.0176191	0.0869905	0.4227			cg22765626	-0.0272389	0.171281	0.847386			cg07469215	0.00876565	0.11749	0.548135
cg26489057	0.010609	0.0873648	0.4227			cg22654980	-0.0285904	0.173721	0.847386			cg03657791	0.00790743	0.117589	0.548135
cg05193411	0.00780989	0.0873326	0.4227			cg07125981	-0.0285919	0.170138	0.847386			cg12187624	0.00769395	0.117581	0.548135
cg07052606	0.00237783	0.0870744	0.4227			cg23325384	-0.0339722	0.168803	0.847386			cg26610681	0.00392261	0.117478	0.548135
cg21112148	0.00205006	0.0873302	0.4227			cg01792430	-0.042011	0.176435	0.847386			cg00825407	0.00158099	0.117198	0.548135
cg05494152	-0.00928555	0.0873555	0.4227			cg17066349	-0.0423178	0.173323	0.847386			cg22753340	0.00101503	0.116927	0.548135
cg00952789	-0.0163423	0.0872817	0.4227			cg10093067	-0.0455743	0.171421	0.847386			cg11700916	0.000953766	0.117141	0.548135
cg04242898	-0.0208197	0.0871854	0.4227			cg03653601	0.0315205	0.24253	0.847741			cg15181248	0.000879922	0.11696	0.548135
cg14525059	0.00356187	0.0875247	0.422881			cg19621460	0.0306991	0.217761	0.847741			cg24415278	-0.00203319	0.117347	0.548135
cg01004980	-0.0108972	0.0875021	0.422881			cg27621997	0.0287272	0.240382	0.847741			cg06092310	-0.0195388	0.117378	0.548135
cg19779810	-0.011571	0.0875659	0.422881			cg08363067	0.0283207	0.208246	0.847741			cg01797162	-0.0017495	0.117805	0.548801
cg05613015	0.00463891	0.0876997	0.422999			cg11654011	0.0266805	0.209536	0.847741			cg18350249	-0.00406782	0.118015	0.549438
cg18432924	0.0021051	0.0876653	0.422999			cg18571045	0.026457	0.214248	0.847741			cg26158279	0.00253906	0.118316	0.550156
cg06832551	-0.00870789	0.087761	0.423032			cg11246580	0.0257648	0.192703	0.847741			cg12148368	0.00123958	0.118312	0.550156
cg20787153	0.00205515	0.0879566	0.423711			cg14779825	0.0252073	0.218005	0.847741			cg22373112	0.02006	0.118519	0.550415
cg23275463	0.00911662	0.0882349	0.424788			cg09109724	0.0248907	0.181869	0.847741			cg26637795	0.00138628	0.118459	0.550415
cg14669921	0.0198324	0.0884918	0.424845			cg26542660	0.0236484	0.202697	0.847741			cg17338594	-0.00661986	0.118701	0.550916
cg01311102	0.00987277	0.0883636	0.424845			cg24777950	0.0234346	0.234967	0.847741			cg14841929	0.0102253	0.118874	0.551376
cg11738782	0.00707449	0.0885342	0.424845			cg27370471	0.0226389	0.21671	0.847741			cg01247891	0.0029439	0.119086	0.55174
cg13186466	0.00275123	0.0886304	0.424845			cg01637169	0.022247	0.232179	0.847741			cg24771121	0.00148198	0.119117	0.55174
cg23886495	0.00222632	0.0885098	0.424845			cg13934924	0.0218093	0.212284	0.847741			cg02053566	0.000985601	0.11923	0.55174
cg16518686	0.00187092	0.0884078	0.424845			cg14623306	0.0217944	0.220356	0.847741			cg02703032	-0.00644638	0.119275	0.55174
cg14162033	0.00112393	0.0886092	0.424845			cg27432242	0.0206366	0.193739	0.847741			cg08458912	-0.0148189	0.119321	0.55174
cg18642234	0.0145045	0.0888415	0.425086			cg10460168	0.0204563	0.217535	0.847741			cg16875629	0.001954	0.119401	0.551769
cg10140158	0.0070891	0.0888328	0.425086			cg25548582	0.0199682	0.194306	0.847741			cg16624891	0.021332	0.119819	0.553359
cg11748881	-0.014331	0.0888451	0.425086			cg25662041	0.0195035	0.198672	0.847741			cg12287813	0.00238019	0.119922	0.553492
cg24951593	0.00776359	0.0889004	0.425087			cg07033722	0.0178449	0.23116	0.847741			cg00724315	0.0218874	0.120203	0.55444
cg26465743	0.0163287	0.0890532	0.425353			cg16042668	0.0165015	0.236514	0.847741			cg02975505	0.0133996	0.120424	0.55444
cg21558509	0.015438	0.0890933	0.425353			cg00469800	0.0156496	0.24353	0.847741			cg02449892	0.0068348	0.120308	0.55444
cg26250106	0.00440399	0.0891206	0.425353			cg09466818	0.014713	0.240043	0.847741			cg19321739	0.000622994	0.120385	0.55444
cg15814405	0.0023643	0.089477	0.426529			cg07119973	0.0145629	0.239706	0.847741			cg09904296	0.0292627	0.120731	0.554799
cg15762399	-0.0139053	0.0894251	0.426529			cg07584031	0.0132518	0.199416	0.847741			cg05060175	0.0210566	0.120991	0.554799
cg18586277	0.0201908	0.0897407	0.42693			cg17038235	0.0132187	0.200341	0.847741			cg14016166	0.0176077	0.121105	0.554799
cg08066991	0.0142664	0.0898838	0.42693			cg26675785	0.0123039	0.198047	0.847741			cg21804372	0.0121793	0.122201	0.554799
cg13023701	0.00587866	0.0897289	0.42693			cg15172381	0.0115995	0.221835	0.847741			cg13824385	0.0112795	0.121426	0.554799
cg12615951	0.00104331	0.0898689	0.42693			cg23040782	0.011448	0.197406	0.847741			cg02416013	0.00710982	0.121687	0.554799
cg13980079	-0.00165692	0.0898023	0.42693			cg15561453	0.0109521	0.202724	0.847741			cg23878206	0.00703904	0.12165	0.554799
cg09305047	-0.0275948	0.0898917	0.42693			cg17931409	0.0108881	0.186385	0.847741			cg05169666	0.00370429	0.120964	0.554799
cg01088528	0.00565608	0.0899727	0.427054			cg24642820	0.0104157	0.220678	0.847741			cg07333715	0.0028325	0.122021	0.554799
cg14719129	-0.0226168	0.0901564	0.427664			cg14916668	0.0102292	0.241332	0.847741			cg12014333	0.0025659	0.121904	0.554799
cg02487452	0.0130977	0.0902715	0.427731			cg03892566	0.0100719	0.198852	0.847741			cg13021384	0.0019781	0.12136	0.554799
cg00469800	0.0113617	0.090281	0.427731			cg12275410	0.00977568	0.195604	0.847741			cg15581500	0.0015424	0.12218	0.554799
cg12339003	0.0122093	0.0905696	0.428836			cg08733824	0.00956029	0.20603	0.847741			cg07158658	0.0012371	0.121768	0.554799
cg25926358	0.00179392	0.090779	0.429565			cg13626632	0.00937864	0.233587	0.847741			cg20485042	0.00116671	0.12142	0.554799
cg08745899	0.00242385	0.0908776	0.429769			cg17051543	0.00920065	0.226725	0.847741			cg18076500	0.00105663	0.122209	0.554799
cg16943612	-0.00515252	0.0910826	0.430476			cg07817883	0.0080428	0.205994	0.847741			cg12672932	0.000670349	0.121492	0.554799
cg03724721	-0.00541394	0.0911795	0.430672			cg04153551	0.00792844	0.245552	0.847741			cg10194039	-0.00137973	0.121156	0.554799
cg12920938	0.00391672	0.0916867	0.4319			cg10953317	0.00778512	0.241437	0.847741			cg25283432	-0.00143326	0.120819	0.554799
cg09412715	0.00230111	0.0915918	0.4319			cg19070159	0.00763389	0.231711	0.847741			cg06898831	-0.00348758	0.121061	0.554799
cg26856948	-0.00285101	0.0917539	0.4319			cg26227957	0.00749531	0.235491	0.847741			cg02045493	-0.00381239	0.122188	0.554799
cg22559002	-0.00543941	0.091709	0.4319			cg13824385	0.00731406	0.186083	0.847741			cg17490981	-0.00636737	0.121833	0.554799
cg06351144	-0.00767698	0.0915447	0.4319			cg05699373	0.00712584	0.242717	0.847741			cg24963077	-0.0135679	0.121483	0.554799
cg03120782	-0.0118103	0.0917738	0.4319			cg12484153	0.00711467	0.235468	0.847741			cg14191024	-0.0311145	0.122207	0.554799
cg13467412	0.0205146	0.0919186	0.432319			cg01305547	0.00708975	0.185026	0.847741			cg17810878	-0.0106763	0.122382	0.555247
cg18376335	0.00109072	0.0921458	0.433124			cg05435581	0.00666068	0.208643	0.847741			cg14518555	0.0254042	0.123088	0.555318
cg23009094	0.025685	0.0925519	0.433792			cg02674804	0.00634826	0.192013	0.847741			cg09602452	0.0167114	0.12262	0.555318
cg18902057	0.0073677	0.0925786	0.433792			cg05729588	0.00604064	0.22693	0.847741			cg23796525	0.0153741	0.122848	0.555318
cg07909422	0.0057253	0.0925406	0.433792			cg24830971	0.00601	0.215907	0.847741			cg24517460	0.00706129	0.122864	0.555318
cg19423197	0.00217198	0.0924163	0.433792			cg16361649	0.00597512	0.206184	0.847741			cg27236242	0.00271068	0.122533	0.555318
cg11544115	-0.00327797	0.0925565	0.433792			cg23998391	0.00596617	0.226958	0.847741			cg24140704	0.00254516	0.122939	0.555318
cg14730097	-0.0199936	0.0926236	0.433792			cg08087047	0.00556772	0.201928	0.847741			cg09254142	0.00150886	0.123214	0.555318
cg26262197	-0.0119374	0.0927994	0.434295			cg07254537	0.00531301	0.225311	0.847741			cg25131503	0.000462037	0.123147	0.555318
cg23624957	-0.0180526	0.092843	0.434295			cg03832040	0.00529044	0.206946	0.847741			cg05080877	-0.00417098	0.123167	0.555318
cg03029752	0.0140334	0.0930424	0.434318			cg13595913	0.00511083	0.228842	0.847741			cg08113526	-0.00964855	0.123184	0.555318
cg00756860	0.0121393	0.0931592	0.434318			cg20316713	0.00506422	0.194841	0.847741			cg24311416	-0.0114747	0.12311	0.555318
cg05371576	0.00806137	0.0931841	0.434318			cg14339038	0.00491619	0.236832	0.847741			cg08784317	-0.00199625	0.12375	0.557078
cg03574651	0.00318968	0.0931252	0.434318			cg19512961	0.00491574	0.240905	0.847741			cg16008327	-0.00926454	0.123754	0.557078
cg25556204	-0.00227429	0.0931099	0.434318			cg21245652	0.00482625	0.223359	0.847741			cg26336087	-0.00526433	0.123898	0.557391
cg16677144	-0.0144593	0.092973	0.434318			cg07729082	0.00463428	0.218907	0.847741			cg06614423	0.00976732	0.124108	0.557445
cg18677716	-0.00678035	0.0934385	0.435241			cg14416269	0.00444134	0.230959	0.847741			cg22546226	0.00288029	0.124134	0.557445
cg11548914	0.00486988	0.0935531	0.435394			cg02095937	0.00418225	0.198586	0.847741			cg04491253	0.00195199	0.124051	0.557445
cg01775613	0.00198566	0.0936417	0.435394			cg01991180	0.00393973	0.202385	0.847741			cg12054981	0.0305122	0.124513	0.558449
cg02812793	0.00172527	0.0935939	0.435394			cg16119483	0.0039177	0.201823	0.847741			cg08281515	0.00652406	0.124581	0.558449
cg24492508	-0.00672914	0.093696	0.435394			cg13971502	0.00389233	0.204445	0.847741			cg07254537	-0.00731036	0.124455	0.558449
cg05656812	0.0139483	0.0938189	0.43548			cg08730070	0.00369091	0.225375	0.847741			cg00815325	0.0128546	0.12481	0.559041
cg26169439	0.00701683	0.0938268	0.43548			cg21561989	0.00352332	0.236163	0.847741			cg21803486	0.00301045	0.125012	0.559041
cg23672291	0.00151234	0.0939636	0.43575			cg12095167	0.0035028	0.23337	0.847741			cg12145018	-0.0129297	0.124865	0.559041
cg23058246	-0.00609892	0.0939975	0.43575			cg02568902	0.00346129	0.184647	0.847741			cg01332683	-0.018521	0.124938	0.559041
cg01792430	-0.0171798	0.0940539	0.435751			cg05204389	0.00338161	0.242038	0.847741			cg18521841	0.0119838	0.125212	0.559471
cg24626003	0.00142113	0.0941111	0.435756			cg06844864	0.00335219	0.215776	0.847741			cg04428535	0.00964711	0.125333	0.559471
cg11373604	-0.00474456	0.0946263	0.43788			cg10140158	0.00322309	0.216364	0.847741			cg03391426	0.00137838	0.125283	0.559471
cg00015121	0.0138939	0.0948327	0.438311			cg00849853	0.00321865	0.189897	0.847741			cg06406619	0.0124314	0.125451	0.559664
cg05528131	-0.00558298	0.0947975	0.438311			cg16260438	0.00318886	0.204897	0.847741			cg23428985	0.00152727	0.125541	0.559734
cg16190547	-0.00150012	0.0948968	0.438347			cg19461880	0.00318715	0.227914	0.847741			cg24077265	0.00270894	0.125753	0.560341
cg13427320	0.00107951	0.0953109	0.438951			cg18219712	0.00312073	0.199874	0.847741			cg13914354	0.0132785	0.126372	0.560615
cg23214285	0.000942653	0.0952926	0.438951			cg05207415	0.00310616	0.224579	0.847741			cg20691080	0.0125751	0.126366	0.560615
cg26662298	-0.00176909	0.0951675	0.438951			cg25660036	0.00293322	0.235066	0.847741			cg02105423	0.00198584	0.12614	0.560615
cg26621911	-0.00213183	0.0952795	0.438951			cg02952451	0.00291459	0.227717	0.847741			cg11938453	0.0015646	0.126486	0.560615
cg13766651	-0.0146711	0.0952218	0.438951			cg04345475	0.00287245	0.226136	0.847741			cg16095795	0.00147471	0.126108	0.560615
cg01637169	0.0209808	0.0954454	0.438995			cg15134919	0.00287022	0.200605	0.847741			cg25764464	0.00135657	0.12647	0.560615
cg05033322	0.0080729	0.0955834	0.438995			cg16766966	0.00283188	0.181885	0.847741			cg26307882	0.00127758	0.126489	0.560615
cg23923425	0.00427836	0.095579	0.438995			cg14904697	0.00279648	0.225626	0.847741			ch.10.33269R	0.000980608	0.126453	0.560615
cg21965843	0.00230257	0.0956036	0.438995			cg23149010	0.00277718	0.223257	0.847741			cg13727122	0.000692367	0.126471	0.560615
cg04799181	0.00155075	0.0955778	0.438995			cg27364205	0.00271657	0.228325	0.847741			cg16365445	-0.00595872	0.126616	0.560845
cg14146407	0.00161763	0.095668	0.439031			cg05997021	0.00263378	0.245392	0.847741			cg19847271	0.000907233	0.126694	0.560858
cg16042668	0.014441	0.095741	0.439106			cg00178030	0.00262608	0.232344	0.847741			cg26103719	0.0365031	0.127843	0.561208
cg08488318	0.0060114	0.0960548	0.439245			cg25793507	0.00260031	0.183632	0.847741			cg09421562	0.0109242	0.127275	0.561208
cg17286491	0.00235197	0.0960506	0.439245			cg20775840	0.00250019	0.194848	0.847741			cg21773188	0.00876774	0.127408	0.561208
cg22547396	0.00165734	0.0958849	0.439245			cg26250106	0.00242449	0.191461	0.847741			cg04070427	0.00767097	0.127468	0.561208
cg09766628	-0.0037907	0.0958619	0.439245			cg10450175	0.00236211	0.194104	0.847741			cg22165685	0.00690976	0.127826	0.561208
cg05968601	-0.00635635	0.0959493	0.439245			cg11685186	0.00236063	0.239692	0.847741			cg26555023	0.00345763	0.127923	0.561208
cg22592943	0.00338403	0.0961925	0.439616			cg18000638	0.00233611	0.221555	0.847741			cg00377169	0.00262392	0.127764	0.561208
cg25516235	0.0167701	0.0967346	0.440052			cg26692085	0.00221289	0.212982	0.847741			cg21163478	0.00172317	0.127117	0.561208
cg05472934	0.0137759	0.0965787	0.440052			cg25532099	0.00212414	0.190467	0.847741			cg02767673	0.00166194	0.127164	0.561208
cg02586366	0.00812739	0.096773	0.440052			cg00740889	0.00210781	0.220026	0.847741			cg13031595	0.00142416	0.12797	0.561208
cg25387565	0.00377165	0.0966282	0.440052			cg25532409	0.00208607	0.245295	0.847741			cg05305400	0.00103645	0.127608	0.561208
cg11308937	0.00182726	0.0967315	0.440052			cg26827081	0.00208295	0.232431	0.847741			cg21808837	0.000979645	0.127265	0.561208
cg11754343	0.00127018	0.0968388	0.440052			cg23325932	0.00205939	0.245182	0.847741			cg15574810	-0.00228088	0.127448	0.561208
cg16464144	-0.00438221	0.0966292	0.440052			cg23595745	0.00204196	0.20086	0.847741			cg08905399	-0.00310105	0.127952	0.561208
cg15437133	-0.00495553	0.096349	0.440052			cg05907986	0.00202488	0.234685	0.847741			cg16766966	-0.00601466	0.127424	0.561208
cg09894698	-0.00857304	0.0965074	0.440052			cg26407100	0.00201622	0.212879	0.847741			cg12433831	-0.010618	0.127974	0.561208
cg01031670	-0.01223	0.0968556	0.440052			cg21644111	0.00199998	0.245451	0.847741			cg00662489	0.00190055	0.128142	0.561618
cg05397202	-0.0122165	0.0969245	0.440107			cg03535663	0.00197006	0.198389	0.847741			cg21912653	0.000523439	0.128224	0.561648
cg14365564	0.0117911	0.0971461	0.440855			cg16958376	0.0019498	0.222854	0.847741			cg24352736	0.000931065	0.128311	0.561699
cg06125055	0.00226727	0.097227	0.440963			cg07052606	0.00190073	0.185055	0.847741			cg20063106	-0.0171428	0.12841	0.561805
cg04227278	0.0139744	0.0973904	0.441025			cg00548173	0.00189273	0.21647	0.847741			cg10902139	-0.0300895	0.128552	0.562095
cg21003870	0.00140289	0.0973826	0.441025			cg06283432	0.00187934	0.226767	0.847741			cg17457379	0.015777	0.128916	0.562485
cg08497649	-0.000209939	0.0974389	0.441025			cg21803486	0.00187621	0.20873	0.847741			cg02515730	0.00152168	0.128835	0.562485
cg09262269	-0.00738211	0.0974681	0.441025			cg14774557	0.00187335	0.198786	0.847741			cg08605641	0.000787255	0.128769	0.562485
cg24060102	0.00331809	0.0975759	0.441046			ch.12.1175666F	0.00183683	0.243138	0.847741			cg03423228	-0.0125771	0.128942	0.562485
cg18775587	0.0015032	0.097612	0.441046			cg27313501	0.00183463	0.204218	0.847741			cg03710719	0.000606977	0.129058	0.562662
cg14192542	-0.0189263	0.0976435	0.441046			cg00657287	0.00177536	0.244919	0.847741			cg24583615	0.00130593	0.129149	0.56273
cg14079578	0.017789	0.0981517	0.441284			cg09483781	0.00175915	0.229644	0.847741			cg20143955	0.00129062	0.129275	0.562785
cg01745370	0.0099229	0.0980683	0.441284			cg04641168	0.0017493	0.246384	0.847741			cg11054924	0.000731442	0.129462	0.562785
cg07404363	0.00428466	0.0979773	0.441284			cg04537900	0.00171698	0.195525	0.847741			cg19627653	-0.00132017	0.129448	0.562785
cg16009787	0.00248796	0.0980531	0.441284			cg05306950	0.00170942	0.222759	0.847741			cg26675785	-0.007116	0.129438	0.562785
cg04529602	-0.00244604	0.0980316	0.441284			cg27645750	0.00168762	0.190435	0.847741			cg26674779	0.00043709	0.129597	0.563045
cg13017854	-0.00403808	0.0980957	0.441284			cg16332365	0.00165285	0.239379	0.847741			cg08128148	0.0225117	0.130303	0.563633
cg05768047	-0.0100268	0.0981428	0.441284			cg20334635	0.00163271	0.184807	0.847741			cg08289189	0.00798868	0.130248	0.563633
cg05344046	-0.0105171	0.0978296	0.441284			cg25859012	0.00160084	0.207509	0.847741			cg03848004	0.00737885	0.130081	0.563633
cg06884559	0.00237967	0.0982708	0.441308			cg16548177	0.0015111	0.184822	0.847741			cg05797660	0.0018572	0.130036	0.563633
cg08275608	0.00161098	0.0982143	0.441308			cg03047554	0.00150665	0.210213	0.847741			cg09122158	0.00153058	0.130336	0.563633
cg17676835	-0.00230704	0.0983691	0.441394			cg03536785	0.00148194	0.224847	0.847741			cg08691775	0.000534826	0.130217	0.563633
cg01841758	-0.00484706	0.0984039	0.441394			cg16365445	0.00145738	0.200665	0.847741			cg17735181	0.0005004	0.130259	0.563633
cg13925163	0.00650386	0.0986692	0.442328			cg09102409	0.00141714	0.244959	0.847741			cg01104051	-0.00961552	0.12983	0.563633
cg03613618	-0.0173107	0.0988412	0.442843			cg00572684	0.00140729	0.190087	0.847741			cg05194808	0.00895254	0.130697	0.564554
cg04777091	0.021912	0.0991056	0.443317			cg07288693	0.00139406	0.19828	0.847741			cg12386329	0.00860585	0.131064	0.564554
cg06341839	0.00141669	0.0991222	0.443317			cg15427713	0.00138281	0.202275	0.847741			cg27249554	0.00591452	0.130746	0.564554
cg26886427	0.00134998	0.0992329	0.443317			cg08689322	0.00137377	0.230861	0.847741			cg07219769	0.00260202	0.130904	0.564554
cg07661923	0.00133082	0.0992295	0.443317			cg06015203	0.00135693	0.233801	0.847741			cg14022434	0.00152797	0.130993	0.564554
cg13784276	-0.0014034	0.0992319	0.443317			cg14529170	0.0013442	0.24111	0.847741			cg02287630	0.00140748	0.130799	0.564554
cg19903957	0.00939739	0.0994469	0.443406			cg27347290	0.00134335	0.200278	0.847741			cg15437457	0.00101545	0.131077	0.564554
cg13045611	0.00160516	0.0995144	0.443406			cg02185727	0.00130579	0.211292	0.847741			cg05075708	0.00241988	0.131159	0.56458
cg16084872	-0.00800651	0.0993368	0.443406			cg18333152	0.00128048	0.194448	0.847741			cg25720264	0.0204523	0.131334	0.564793
cg26128456	-0.0189984	0.0995126	0.443406			cg27011042	0.00127666	0.191073	0.847741			cg15504467	0.00136509	0.131359	0.564793
cg15133564	-0.0297268	0.0995389	0.443406			cg00645456	0.00127484	0.212604	0.847741			cg11960001	0.000571032	0.131645	0.565694
cg15678707	0.00204672	0.0996195	0.44351			cg18865631	0.00125755	0.238043	0.847741			cg09624923	0.0115584	0.132097	0.566657
cg20452657	0.0105795	0.100247	0.445104			cg06361403	0.00122732	0.211529	0.847741			cg23202979	0.00330111	0.132042	0.566657
cg07795548	0.00837631	0.10014	0.445104			cg15475055	0.00120952	0.183511	0.847741			cg25735425	0.00311115	0.132105	0.566657
cg07602030	0.00332311	0.100265	0.445104			cg09432138	0.00120159	0.20838	0.847741			cg26311610	-0.0263009	0.132172	0.566657
cg13784611	0.00197318	0.100247	0.445104			cg11362955	0.00119869	0.209889	0.847741			cg05166302	0.00411409	0.132467	0.567271
cg18638389	-0.0108647	0.100138	0.445104			cg07704549	0.00118439	0.246222	0.847741			cg10999867	0.00141608	0.132435	0.567271
cg08828868	-0.00521937	0.100501	0.445897			cg19587377	0.00117985	0.214652	0.847741			cg08269974	-0.0410169	0.132564	0.567363
cg23097079	0.0148001	0.100725	0.446636			cg13586765	0.00116212	0.225758	0.847741			cg16449219	0.0271638	0.133355	0.569819
cg07148032	0.00200801	0.100821	0.446806			cg00755836	0.00113797	0.183867	0.847741			cg12647251	0.00216732	0.133367	0.569819
cg18950693	0.00599506	0.101163	0.447999			cg26636835	0.00112542	0.243877	0.847741			cg06458106	-0.0080256	0.133327	0.569819
cg18224761	-0.0052542	0.101206	0.447999			cg00171725	0.00111635	0.233623	0.847741			cg22630748	0.0167775	0.133463	0.569903
cg19950933	0.00306461	0.101499	0.448538			cg23779331	0.00111549	0.22229	0.847741			cg11824369	0.000880459	0.133843	0.5712
cg06294027	0.00174569	0.101443	0.448538			cg01131076	0.00111044	0.247104	0.847741			cg05614351	0.0161192	0.134013	0.571482
cg03950669	0.000744936	0.101501	0.448538			cg17972789	0.00106734	0.237194	0.847741			cg10377921	0.0141732	0.134161	0.571482
cg07778837	0.00230816	0.101716	0.449219			cg05903630	0.00106262	0.246768	0.847741			cg23255835	0.00279055	0.134291	0.571482
cg00671161	0.00176911	0.101829	0.449219			cg24408603	0.00106133	0.196693	0.847741			cg02199239	0.000920296	0.134228	0.571482
cg08651003	-0.0121754	0.101802	0.449219			cg05478295	0.00103075	0.223635	0.847741			cg23470262	-0.00164944	0.134256	0.571482
cg06532184	0.00321077	0.10195	0.449496			cg18347040	0.00100941	0.235894	0.847741			cg19998328	0.0135965	0.134512	0.57177
cg10237088	-0.0151587	0.102131	0.450037			cg06122080	0.00100823	0.223725	0.847741			cg21686944	-0.00644577	0.134478	0.57177
cg26061582	0.00600473	0.102206	0.450112			cg15639974	0.00100599	0.247074	0.847741			cg07707379	0.00206518	0.134597	0.571806
cg14377205	0.00217773	0.102274	0.450158			cg26605698	0.00100542	0.210168	0.847741			cg04560534	-0.00311355	0.134806	0.572373
cg03181118	0.0127652	0.10248	0.450391			cg17633300	0.00100512	0.230101	0.847741			cg11228874	-0.0182061	0.134952	0.572666
cg02189283	-0.0121599	0.102502	0.450391			cg13800022	0.000986073	0.188307	0.847741			cg02565132	0.0193902	0.135591	0.572934
cg25547286	-0.014267	0.102494	0.450391			cg09377882	0.000972273	0.195246	0.847741			cg09741222	0.00775493	0.135506	0.572934
cg19857714	0.0195228	0.102911	0.450427			cg07157025	0.000969301	0.191539	0.847741			cg22237401	0.00248845	0.135458	0.572934
cg27433482	0.00518527	0.102882	0.450427			cg03897456	0.000963898	0.236054	0.847741			cg14661537	0.00161664	0.135559	0.572934
cg14119437	0.00368458	0.102892	0.450427			cg27315170	0.000951007	0.2277	0.847741			cg00829075	0.00124368	0.135628	0.572934
cg15283164	0.00279334	0.102821	0.450427			cg24320643	0.000920386	0.188422	0.847741			ch.10.31807R	0.000868293	0.135534	0.572934
cg18909516	0.00204498	0.102594	0.450427			cg22067472	0.000908576	0.246802	0.847741			cg09498106	0.000618588	0.13539	0.572934
cg22852824	-0.00844847	0.10279	0.450427			cg00987278	0.000904292	0.204116	0.847741			cg06806711	-0.0140526	0.135178	0.572934
cg04726019	-0.0160631	0.102967	0.450427			cg26803184	0.000887898	0.230421	0.847741			cg00952789	0.0222619	0.136137	0.572938
cg25548582	-0.0286628	0.102975	0.450427			cg03543731	0.000885552	0.191681	0.847741			cg05237436	0.00689319	0.13614	0.572938
cg06194536	-0.00270682	0.103372	0.451656			cg18281160	0.000884952	0.208468	0.847741			cg20382932	0.00271768	0.136051	0.572938
cg00694888	-0.00373497	0.103352	0.451656			cg27312727	0.000874153	0.211789	0.847741			cg08729914	0.00197474	0.136132	0.572938
cg20398571	0.00797635	0.103832	0.452557			cg27028414	0.00087045	0.233014	0.847741			cg18357645	0.00118879	0.135711	0.572938
cg12814141	0.00773899	0.103908	0.452557			cg12106634	0.00086878	0.214759	0.847741			cg13188511	0.00102935	0.136166	0.572938
cg19726935	0.00688879	0.103942	0.452557			cg08837587	0.000856924	0.182273	0.847741			cg10524192	0.00046823	0.136142	0.572938
cg15190914	0.00179003	0.104015	0.452557			cg08231348	0.000848271	0.200741	0.847741			cg12715235	0.0161095	0.136656	0.57315
cg12035585	0.00117111	0.103691	0.452557			cg10813233	0.000845254	0.238238	0.847741			cg11224407	0.0075595	0.136399	0.57315
cg22125370	-0.0050947	0.104046	0.452557			cg01882179	0.000836315	0.211472	0.847741			cg12156831	0.000606177	0.13663	0.57315
cg16791601	-0.0104052	0.103827	0.452557			cg08754456	0.000836314	0.19366	0.847741			cg15339789	-0.00176284	0.136533	0.57315
cg10923838	-0.0143708	0.103809	0.452557			cg10503284	0.000811144	0.210728	0.847741			cg23641315	-0.00597955	0.136516	0.57315
cg00888463	0.00916039	0.104621	0.453806			cg14789928	0.000799728	0.201029	0.847741			cg20187011	-0.021967	0.136676	0.57315
cg24668093	0.00237434	0.104625	0.453806			cg22111003	0.00079542	0.205498	0.847741			cg09097668	0.00143576	0.136769	0.573219
cg07981475	0.00171807	0.10456	0.453806			cg19051195	0.000781454	0.196181	0.847741			cg25505476	0.000839839	0.136951	0.573661
cg03618215	-0.00254216	0.104467	0.453806			cg13596200	0.000776424	0.225625	0.847741			cg16784205	0.00219296	0.137058	0.573786
cg05314420	-0.0183985	0.104621	0.453806			cg24771121	0.000767779	0.238615	0.847741			cg23437162	0.00486412	0.13724	0.573928
cg17174400	0.00621258	0.104786	0.45382			cg03584363	0.000761461	0.225454	0.847741			cg00994561	0.000886622	0.137245	0.573928
cg14038647	0.00391998	0.104716	0.45382			cg18031747	0.000744494	0.20522	0.847741			cg15134099	0.014484	0.137774	0.575496
cg19371708	0.00233226	0.10503	0.45382			cg00491851	0.000736714	0.211388	0.847741			cg01857748	-0.00504422	0.137737	0.575496
cg13747609	0.00224892	0.105037	0.45382			cg10387901	0.000733664	0.222809	0.847741			cg02945056	0.0247483	0.138196	0.576166
cg09498106	0.00195525	0.104908	0.45382			cg23153809	0.000723518	0.23672	0.847741			cg23328778	0.00270702	0.138096	0.576166
cg07095330	-0.0176624	0.104952	0.45382			cg18357291	0.000722087	0.196565	0.847741			cg16822606	0.000827638	0.138153	0.576166
cg24973993	-0.0216912	0.105038	0.45382			cg22907065	0.000707431	0.197277	0.847741			cg09567511	-0.00732767	0.138243	0.576166
cg08602346	0.0312417	0.105314	0.454181			cg08749122	0.000693795	0.193139	0.847741			cg23034799	0.00168514	0.138346	0.576273
cg26312998	0.0204099	0.105474	0.454181			cg21018494	0.000692199	0.184851	0.847741			cg15710554	-0.0117386	0.13846	0.576426
cg04301682	0.00826497	0.105648	0.454181			cg11605771	0.000684028	0.190236	0.847741			cg05679397	0.00172665	0.138612	0.576741
cg11938453	0.00386851	0.105461	0.454181			cg00853296	0.000675253	0.210808	0.847741			cg24304617	0.00575902	0.13884	0.577367
cg02471954	0.0023412	0.10555	0.454181			cg03716233	0.000672394	0.237727	0.847741			cg19248564	0.0118996	0.13908	0.577723
cg03930948	-0.00174695	0.105574	0.454181			cg16491909	0.000666849	0.190296	0.847741			cg05857826	0.000580569	0.139043	0.577723
cg13970591	-0.00221905	0.105343	0.454181			cg19312157	0.000666069	0.216239	0.847741			cg08105781	0.00165853	0.13946	0.578978
cg05702725	-0.00845433	0.105649	0.454181			cg22403344	0.000665837	0.187501	0.847741			cg06790326	0.00246629	0.139949	0.579347
cg20597409	-0.0123785	0.105356	0.454181			cg25397562	0.000661557	0.23487	0.847741			cg10745802	0.0020383	0.139669	0.579347
cg02945056	0.0281772	0.10595	0.454265			cg25445612	0.000619105	0.243534	0.847741			cg21454656	0.00129632	0.140013	0.579347
cg26051413	0.0236298	0.106139	0.454265			cg15672044	0.000617886	0.190173	0.847741			cg03950669	0.000416293	0.139871	0.579347
cg13965144	0.0167186	0.106372	0.454265			cg22535307	0.000609429	0.216923	0.847741			cg04380561	-0.00202261	0.139941	0.579347
cg26068654	0.0125268	0.106139	0.454265			cg17631196	0.000607455	0.19621	0.847741			cg04885396	-0.0036723	0.139715	0.579347
cg08365618	0.00406072	0.10619	0.454265			cg24317988	0.000598285	0.233559	0.847741			cg16151082	0.0172543	0.140227	0.579506
cg08761248	0.00368685	0.105801	0.454265			cg19119818	0.000596898	0.231877	0.847741			cg12223258	0.0132699	0.140481	0.579506
cg20545295	0.00209152	0.106364	0.454265			cg12046375	0.000595253	0.225309	0.847741			cg16384492	0.0101769	0.140741	0.579506
cg24453836	0.00135343	0.106226	0.454265			cg21174626	0.00059404	0.182824	0.847741			cg15485440	0.00253262	0.140314	0.579506
cg15685604	0.000850743	0.105847	0.454265			cg16878088	0.00059348	0.24222	0.847741			cg23284284	0.00230643	0.140172	0.579506
cg07359803	-0.00343897	0.106361	0.454265			cg10796078	0.000587812	0.22927	0.847741			cg03758774	0.00187133	0.140646	0.579506
cg01612936	-0.0162836	0.106109	0.454265			cg06505000	0.000587282	0.204463	0.847741			cg02637136	0.00114376	0.140698	0.579506
cg13503816	-0.0184809	0.106108	0.454265			cg20154865	0.000573149	0.238421	0.847741			cg05957285	0.000837333	0.140749	0.579506
cg24631427	0.00893244	0.106459	0.454377			cg05612904	0.000572242	0.230431	0.847741			cg04683265	-0.00173411	0.140658	0.579506
cg19768357	0.00199478	0.106516	0.454377			cg25915434	0.000569879	0.210999	0.847741			cg00934464	0.00145249	0.140921	0.579891
cg08363067	0.0162593	0.106868	0.455269			cg19556079	0.000568194	0.204574	0.847741			cg04537900	-0.00273095	0.141008	0.579932
cg02623971	0.00233043	0.106958	0.455269			cg24490202	0.000567372	0.239746	0.847741			cg20512044	0.0295444	0.141599	0.5803
cg09874052	0.00118714	0.106916	0.455269			cg07259581	0.000551598	0.199311	0.847741			cg06494775	0.0258918	0.141671	0.5803
cg20919680	-0.00181815	0.106992	0.455269			cg13981329	0.000548217	0.232231	0.847741			cg18667319	0.0148022	0.141763	0.5803
cg27654945	-0.0107694	0.107018	0.455269			cg23138728	0.000547411	0.238754	0.847741			cg09741789	0.00172863	0.141591	0.5803
cg04183158	-0.0145263	0.107262	0.455805			cg25996566	0.000541488	0.242901	0.847741			cg18680788	0.00160417	0.141796	0.5803
cg02360001	-0.0223554	0.107212	0.455805			cg23986826	0.00053397	0.224647	0.847741			cg13880225	0.00101486	0.141395	0.5803
cg00978475	0.00174029	0.10736	0.455973			cg07311968	0.000532853	0.21161	0.847741			cg23271057	-0.00239064	0.141236	0.5803
cg19533416	0.0035187	0.107634	0.456393			cg20912172	0.000532806	0.205013	0.847741			cg17046247	-0.0102817	0.141312	0.5803
cg12901650	-0.00231062	0.107636	0.456393			cg12009138	0.000526136	0.247136	0.847741			cg08450017	-0.0127152	0.14177	0.5803
cg15420720	-0.0188736	0.107538	0.456393			cg05553019	0.000521549	0.240055	0.847741			cg16345114	-0.00157101	0.141963	0.580668
cg25064146	0.000878449	0.107965	0.457287			cg06341839	0.000519998	0.244808	0.847741			cg12499235	0.0181715	0.142428	0.580774
cg27610486	-0.00637948	0.107909	0.457287			cg01150454	0.000518713	0.235938	0.847741			cg00739644	0.0176764	0.142456	0.580774
cg27611665	0.000929425	0.108146	0.457806			cg23029100	0.000518156	0.247385	0.847741			cg00547425	0.00935589	0.142283	0.580774
cg10060903	-0.021028	0.108225	0.457889			cg08305796	0.00051628	0.239902	0.847741			cg26793463	0.00229682	0.142364	0.580774
cg26307882	0.00215308	0.108354	0.458184			cg02051832	0.000508949	0.209942	0.847741			cg10829342	0.00130868	0.142097	0.580774
cg08940762	-0.00536554	0.108461	0.458386			cg12426141	0.000485453	0.214813	0.847741			cg09786985	0.0010523	0.142209	0.580774
cg27281008	0.00291568	0.108611	0.458519			cg07513188	0.000472108	0.201583	0.847741			cg24117442	0.000953709	0.142537	0.580789
cg17974142	0.00139554	0.108592	0.458519			cg22726039	0.000467535	0.206987	0.847741			cg08542396	0.026363	0.142615	0.580793
cg14410476	0.0196467	0.108707	0.458572			cg17390129	0.000467248	0.193017	0.847741			cg08328483	0.0332745	0.143443	0.581527
cg16487852	0.00178776	0.108742	0.458572			cg13261989	0.000465477	0.199278	0.847741			cg09827249	0.0130334	0.143156	0.581527
cg25277509	0.00219778	0.108929	0.459112			cg02858053	0.000462687	0.206796	0.847741			cg05134831	0.001921	0.143496	0.581527
cg23673974	0.0126214	0.109094	0.45912			cg06123855	0.000445894	0.210059	0.847741			cg12715979	0.00128305	0.143484	0.581527
cg04251872	0.0104016	0.10945	0.45912			cg20660720	0.000442849	0.209891	0.847741			cg07321171	0.00126942	0.1434	0.581527
cg25952964	0.0073601	0.10902	0.45912			cg09715738	0.000436714	0.242634	0.847741			cg05178518	0.000835271	0.143163	0.581527
cg05797660	0.00733324	0.109464	0.45912			cg27352066	0.000428143	0.185967	0.847741			cg24815289	0.000834263	0.143446	0.581527
cg13175282	0.00447009	0.109366	0.45912			cg08139522	0.00042601	0.223014	0.847741			cg26735294	-0.0139541	0.143174	0.581527
cg13303229	0.00329729	0.109208	0.45912			cg23245369	0.000425111	0.245818	0.847741			cg00214688	-0.0141924	0.142884	0.581527
cg12024328	0.00260079	0.109394	0.45912			cg06534892	0.000421321	0.24177	0.847741			cg05431626	0.0133138	0.144743	0.581797
cg14578247	-0.00452441	0.109289	0.45912			cg21322636	0.000417103	0.215492	0.847741			cg09162537	0.00870763	0.144163	0.581797
cg23010693	-0.0146828	0.109413	0.45912			cg26850559	0.000415829	0.223652	0.847741			cg25328384	0.00560989	0.143781	0.581797
cg08156844	0.00956318	0.109815	0.45997			cg04896381	0.000413162	0.209884	0.847741			cg23625236	0.00409219	0.144588	0.581797
cg04535371	0.00132841	0.109776	0.45997			cg09751389	0.000410134	0.240281	0.847741			cg22360024	0.00256027	0.144224	0.581797
cg13369981	-0.0127059	0.109844	0.45997			cg08098619	0.000408887	0.240947	0.847741			cg00573529	0.00251636	0.144503	0.581797
cg27636058	0.0190902	0.109979	0.460038			cg19597031	0.000404515	0.214047	0.847741			cg25432392	0.00243343	0.143824	0.581797
cg27205649	0.0152703	0.109958	0.460038			cg06971602	0.000398421	0.218643	0.847741			cg14249808	0.00200698	0.144963	0.581797
cg05395998	0.00685437	0.110383	0.460502			cg24233331	0.000387476	0.19736	0.847741			cg23511374	0.00186153	0.144904	0.581797
cg13418419	0.00192905	0.110395	0.460502			cg25662680	0.000382423	0.243944	0.847741			cg15001687	0.00178226	0.143751	0.581797
cg22304068	-0.00417259	0.110233	0.460502			cg07590839	0.000371351	0.237306	0.847741			cg06233552	0.000942317	0.144712	0.581797
cg08151731	-0.00596879	0.110411	0.460502			cg20724681	0.00036893	0.212609	0.847741			cg11900657	0.000894231	0.144811	0.581797
cg13101314	-0.0107899	0.110363	0.460502			cg10530492	0.000361	0.202695	0.847741			cg15299654	-0.000590652	0.144815	0.581797
cg02400565	-0.0147734	0.110455	0.460502			cg20407116	0.000360284	0.246626	0.847741			cg08876481	-0.00192227	0.144693	0.581797
cg17562299	-0.0164613	0.110506	0.460502			cg24203234	0.000360061	0.218912	0.847741			cg10332437	-0.00238962	0.14478	0.581797
cg25061349	0.0213284	0.112193	0.461129			cg17488228	0.000351362	0.226321	0.847741			cg03207391	-0.0158304	0.14489	0.581797
cg09325711	0.0206338	0.110917	0.461129			cg17427154	0.000349394	0.18504	0.847741			cg20820622	-0.0168077	0.144182	0.581797
cg06289802	0.0198578	0.112413	0.461129			cg04709886	0.000345227	0.188675	0.847741			cg14976684	-0.018908	0.144496	0.581797
cg10215604	0.0193355	0.11204	0.461129			cg10074892	0.000343934	0.233342	0.847741			cg18117669	0.00414415	0.145091	0.582
cg19448596	0.0106842	0.111772	0.461129			cg19976011	0.000342787	0.243393	0.847741			cg12698626	0.0152581	0.145388	0.582253
cg11257300	0.0104306	0.111658	0.461129			cg23197860	0.000339919	0.19961	0.847741			cg17818798	0.00763321	0.145362	0.582253
cg00974835	0.00427543	0.111224	0.461129			cg27355527	0.000302599	0.237949	0.847741			cg24668093	0.000687309	0.145236	0.582253
cg04342538	0.00374844	0.11256	0.461129			cg16178998	0.000301935	0.208247	0.847741			cg10274022	0.00901742	0.145487	0.582337
cg26608221	0.00293307	0.112043	0.461129			cg07314337	0.000298751	0.183288	0.847741			cg10988368	0.00864228	0.146578	0.58265
cg25350198	0.00244153	0.112405	0.461129			cg19363699	0.000296272	0.238897	0.847741			cg22289694	0.00362462	0.146559	0.58265
cg04703476	0.00232237	0.111707	0.461129			cg11109091	0.000289483	0.242146	0.847741			cg27238079	0.00272755	0.146259	0.58265
cg14501407	0.00192087	0.110992	0.461129			cg00020297	0.000289231	0.231103	0.847741			cg19472611	0.00218159	0.145952	0.58265
cg03161075	0.00190922	0.111739	0.461129			cg17492904	0.000233159	0.235234	0.847741			cg01745370	0.00209943	0.146134	0.58265
cg00187606	0.00189466	0.11179	0.461129			cg16468079	0.00021593	0.236367	0.847741			cg20977992	0.00155805	0.146249	0.58265
cg05134831	0.0018933	0.111381	0.461129			cg24971349	0.000211456	0.211144	0.847741			cg06750585	0.00100491	0.146457	0.58265
cg10159582	0.00168787	0.111087	0.461129			cg11638472	3.00466e-05	0.23509	0.847741			cg05878558	0.00090969	0.146537	0.58265
cg04849907	0.00161843	0.111176	0.461129			cg03768106	-0.000283236	0.221991	0.847741			cg07961444	0.000805677	0.14625	0.58265
cg00759836	0.00159969	0.112512	0.461129			cg21912653	-0.000343767	0.24171	0.847741			cg26500707	0.000652591	0.146506	0.58265
cg10822149	0.00158386	0.110824	0.461129			cg17086759	-0.000346926	0.214908	0.847741			cg27611665	0.000565286	0.146548	0.58265
cg10865936	0.00156432	0.11213	0.461129			cg15283062	-0.000382363	0.217594	0.847741			cg21860825	-0.00451411	0.146348	0.58265
cg10234952	0.00142394	0.111736	0.461129			cg23331220	-0.000387048	0.208901	0.847741			cg15762399	-0.0112942	0.146116	0.58265
cg24975769	0.000907459	0.111768	0.461129			cg25969087	-0.000404592	0.23293	0.847741			cg25333826	0.00214082	0.147029	0.58413
cg26295618	-0.00165622	0.111813	0.461129			cg15611364	-0.000426763	0.183306	0.847741			cg24642820	0.0214296	0.147145	0.584283
cg19036958	-0.00297775	0.11163	0.461129			cg16801540	-0.00045081	0.195105	0.847741			cg04382396	-0.00585014	0.147247	0.584378
cg00249632	-0.00307967	0.11255	0.461129			cg19787033	-0.000464891	0.218693	0.847741			cg11314818	0.00123364	0.14743	0.584794
cg11582476	-0.00619197	0.111855	0.461129			cg26074148	-0.000486331	0.237843	0.847741			cg10153082	0.00928555	0.147576	0.585062
cg00334498	-0.00728055	0.112468	0.461129			cg09984518	-0.000527732	0.210006	0.847741			cg17872953	0.00452028	0.147812	0.585685
cg16401890	-0.0112689	0.1113	0.461129			cg02010524	-0.000604926	0.21412	0.847741			cg19205850	0.0228559	0.147975	0.586021
cg18856296	-0.0167307	0.11233	0.461129			cg26848593	-0.000649798	0.214819	0.847741			cg23336996	0.0187396	0.148376	0.587128
cg01071644	-0.0175658	0.111737	0.461129			cg21881116	-0.000674332	0.237383	0.847741			cg19288979	0.00225549	0.148411	0.587128
cg02976539	-0.0198531	0.112104	0.461129			cg01301276	-0.000693766	0.237602	0.847741			cg24844441	0.00260357	0.148491	0.587134
cg06756164	-0.0250606	0.112267	0.461129			cg16596523	-0.00069905	0.230562	0.847741			cg12425180	-0.011722	0.148586	0.587199
cg19697842	0.00203389	0.11315	0.463056			cg09345431	-0.000701246	0.186342	0.847741			cg27492942	0.00670562	0.149059	0.587501
cg17154069	0.00179485	0.113146	0.463056			cg21580173	-0.000702457	0.201767	0.847741			cg02564536	0.00182792	0.148898	0.587501
cg03027750	0.0108182	0.113307	0.463237			cg07820696	-0.000704471	0.217518	0.847741			cg13657951	0.00167304	0.149162	0.587501
cg02521641	-0.00200441	0.113314	0.463237			cg04423187	-0.000716109	0.224635	0.847741			cg20921688	0.00147935	0.149168	0.587501
cg22716190	0.00534785	0.113677	0.463986			cg11354472	-0.000723298	0.231019	0.847741			cg27316224	0.0013482	0.149176	0.587501
cg20598768	-0.00358049	0.113672	0.463986			cg02213487	-0.000725076	0.2467	0.847741			cg01837804	-0.000824994	0.149174	0.587501
cg13021409	-0.00430455	0.113647	0.463986			cg25469360	-0.00074295	0.235961	0.847741			cg16509192	-0.00101514	0.149213	0.587501
cg09741588	0.00851396	0.114057	0.465216			cg13900348	-0.000762172	0.192525	0.847741			cg22761077	0.00862484	0.149387	0.58777
cg08924488	0.00725833	0.114219	0.465216			cg07095569	-0.000768356	0.211923	0.847741			cg18494841	0.00850778	0.149856	0.58777
cg26365885	0.00157428	0.114111	0.465216			cg23063506	-0.000795569	0.230596	0.847741			cg24497877	0.00287003	0.150131	0.58777
cg00357368	0.00100665	0.114248	0.465216			cg22541063	-0.000830099	0.191513	0.847741			cg00641009	0.0022745	0.150382	0.58777
cg10493699	-0.00682943	0.114278	0.465216			cg15065837	-0.00084083	0.232147	0.847741			cg11547878	0.00145011	0.150297	0.58777
cg23336323	0.0022496	0.114511	0.465853			cg02522627	-0.000876327	0.223887	0.847741			cg05750081	0.00130493	0.149476	0.58777
cg06946154	-0.00347875	0.114555	0.465853			cg04334792	-0.000916612	0.239503	0.847741			cg00505997	0.00124063	0.150195	0.58777
cg14314529	0.00257604	0.114678	0.466101			cg21972382	-0.000934076	0.208566	0.847741			cg07140595	0.00101675	0.150367	0.58777
cg00827369	0.00114837	0.114736	0.466101			cg20383155	-0.000949398	0.190357	0.847741			cg15210596	0.000921176	0.150313	0.58777
cg08440690	-0.00723409	0.114804	0.466133			cg01553866	-0.000953142	0.185868	0.847741			cg02984142	0.000811805	0.150022	0.58777
cg02003818	0.00162432	0.114865	0.466135			cg19697842	-0.000954692	0.191526	0.847741			cg01118224	0.000556977	0.150348	0.58777
cg12499235	0.0212022	0.114935	0.466155			cg03183872	-0.000988706	0.224154	0.847741			cg05651412	-0.00753642	0.149904	0.58777
cg03252536	0.00129195	0.11505	0.466155			cg20473164	-0.000992142	0.219108	0.847741			cg27346806	-0.010426	0.149663	0.58777
cg17891495	-0.0014461	0.114998	0.466155			cg21705221	-0.00101055	0.224993	0.847741			cg01531198	-0.0130483	0.149761	0.58777
cg14199629	-0.0202558	0.11522	0.4666			cg06010327	-0.00101553	0.242209	0.847741			cg08486583	0.0009283	0.150651	0.588514
cg23081781	0.0174194	0.115289	0.466633			cg24239927	-0.00104873	0.198052	0.847741			cg19736671	0.00132571	0.150864	0.588731
cg23556238	0.00295147	0.115422	0.46693			cg13224077	-0.00105634	0.229349	0.847741			cg11849608	0.000938744	0.150821	0.588731
cg04065210	0.0219189	0.115561	0.467003			cg17918227	-0.00107268	0.189077	0.847741			cg07052041	0.00993207	0.151039	0.588802
cg18034299	-0.0101046	0.115513	0.467003			cg03592833	-0.00109164	0.241866	0.847741			cg01444578	0.00326044	0.150976	0.588802
cg08091398	0.00191666	0.115639	0.467076			cg23662947	-0.00109781	0.182978	0.847741			cg15900052	-0.0187766	0.15116	0.588963
cg06079509	0.011569	0.11574	0.467242			cg17176395	-0.00111195	0.184599	0.847741			ch.22.728807R	0.00531267	0.151341	0.589055
cg16193203	0.00471729	0.115845	0.467419			cg03325346	-0.00113798	0.238797	0.847741			cg07046007	0.00219854	0.151317	0.589055
cg15377152	0.012463	0.115911	0.467445			cg00825407	-0.00114413	0.237728	0.847741			cg04125370	0.0123987	0.151726	0.59005
cg13132016	0.00771772	0.116037	0.467577			cg13597247	-0.00114725	0.207373	0.847741			cg20083871	0.00247936	0.151833	0.59005
cg12118857	0.00203657	0.11613	0.467577			cg03027750	-0.00119514	0.215872	0.847741			cg06227257	0.000489384	0.151776	0.59005
cg14219044	-0.00304006	0.116158	0.467577			cg14231871	-0.0012142	0.246497	0.847741			cg09228599	0.022016	0.152091	0.590615
cg04923919	-0.00485877	0.1162	0.467577			cg07640083	-0.00121646	0.200083	0.847741			cg06100973	0.0132783	0.152302	0.590615
cg22279779	-0.0106338	0.116306	0.467577			cg05435065	-0.00122459	0.22086	0.847741			cg26369180	0.00913956	0.153084	0.590615
cg05686497	-0.0124584	0.116259	0.467577			cg20683223	-0.00124419	0.202597	0.847741			cg26827081	0.00541848	0.152756	0.590615
cg11534938	0.00546733	0.116436	0.467615			cg03157922	-0.00127671	0.242198	0.847741			cg24898753	0.0025982	0.15241	0.590615
cg27395200	-0.0222054	0.116382	0.467615			cg00213331	-0.00129385	0.243481	0.847741			cg23436918	0.00254157	0.152603	0.590615
cg05022368	-0.0170482	0.116546	0.467815			cg19340909	-0.00132928	0.197991	0.847741			cg18787975	0.00211657	0.152686	0.590615
cg23667466	0.00579524	0.116905	0.469012			cg17802144	-0.00133109	0.203535	0.847741			cg00295206	0.00193197	0.153018	0.590615
cg08856697	0.000909258	0.116999	0.469145			cg19407570	-0.00136438	0.229836	0.847741			cg04923144	0.00161419	0.152792	0.590615
cg13389611	0.00452425	0.117118	0.469381			cg09230646	-0.00137871	0.233255	0.847741			cg12433691	0.00122885	0.153033	0.590615
cg08000102	0.0151124	0.11747	0.470306			cg22247194	-0.00138234	0.182621	0.847741			cg23743186	0.000850542	0.152679	0.590615
cg08223003	-0.0136175	0.117423	0.470306			cg02271275	-0.00140502	0.244748	0.847741			cg23929381	0.000472307	0.152748	0.590615
cg17796043	-0.0117357	0.11766	0.470822			cg02726943	-0.0014064	0.246349	0.847741			cg21336547	0.000432142	0.152922	0.590615
cg15220194	0.014667	0.117868	0.470973			cg25924217	-0.0014069	0.203572	0.847741			cg10158717	-0.0135884	0.15222	0.590615
cg17817203	0.0128205	0.11788	0.470973			cg22106810	-0.00141842	0.193458	0.847741			cg00213331	-0.00130578	0.153259	0.590984
cg20554277	-0.0137938	0.117869	0.470973			cg07248136	-0.00143765	0.212472	0.847741			cg13626632	-0.0138104	0.153409	0.591258
cg11464091	-0.00518904	0.117951	0.471015			cg12926839	-0.00151218	0.199267	0.847741			cg20952452	-0.00047808	0.153552	0.591505
cg07618110	0.013361	0.118118	0.471194			cg11199448	-0.00153466	0.231419	0.847741			cg01780943	0.0127186	0.15401	0.591745
cg15283062	0.00169405	0.118105	0.471194			cg21625737	-0.00153481	0.241876	0.847741			cg00923634	0.011616	0.153801	0.591745
cg17896879	0.0058764	0.118336	0.471664			cg01623806	-0.00154243	0.198295	0.847741			cg16467105	0.00166961	0.153976	0.591745
cg18444673	-0.0104397	0.118357	0.471664			cg09490387	-0.00156948	0.244751	0.847741			cg02613156	-0.000960042	0.153922	0.591745
cg07785225	-0.00663857	0.118528	0.472028			cg04764131	-0.00157002	0.247377	0.847741			cg20156953	-0.00465649	0.153949	0.591745
cg16715687	-0.0231843	0.11857	0.472028			cg02952918	-0.00157817	0.191391	0.847741			cg11466935	0.00433417	0.154113	0.591835
cg06840144	-0.0100465	0.118763	0.472551			cg24951593	-0.00158613	0.218745	0.847741			cg26816128	0.00149635	0.154269	0.592131
cg20519578	-0.00238501	0.11932	0.474526			cg01284702	-0.00159061	0.222596	0.847741			cg06886059	0.00107454	0.154638	0.59324
cg03304299	0.00186423	0.119394	0.474574			cg05122910	-0.00159276	0.221333	0.847741			cg01228339	0.000900055	0.154734	0.593277
cg15140619	0.00832394	0.1196	0.475009			cg12666819	-0.00163528	0.219865	0.847741			cg25987077	0.000535024	0.154806	0.593277
cg00373131	0.00169782	0.119626	0.475009			cg04571418	-0.00165061	0.193615	0.847741			cg27116232	-0.00168563	0.154894	0.593311
cg02433905	0.00621994	0.119904	0.475276			cg14724318	-0.0016556	0.191864	0.847741			cg26404867	0.0206282	0.155027	0.593517
cg05928218	0.00298589	0.119925	0.475276			cg06614951	-0.00166648	0.199478	0.847741			cg17159483	0.000828073	0.155429	0.594751
cg25400013	-0.00130836	0.119938	0.475276			cg18496910	-0.0016678	0.235615	0.847741			cg05362521	0.0107317	0.155941	0.594907
cg16365445	-0.0263418	0.119927	0.475276			cg14900295	-0.00168403	0.232086	0.847741			cg02145048	0.00127631	0.155947	0.594907
cg06227257	0.00109128	0.120089	0.475633			cg15035558	-0.00169616	0.237731	0.847741			cg14995785	0.00102177	0.155556	0.594907
cg12768993	-0.00489362	0.120268	0.475892			cg03594819	-0.00170498	0.244718	0.847741			cg24490202	0.000954215	0.155864	0.594907
cg07363977	-0.00547465	0.120278	0.475892			cg14600363	-0.00173391	0.193501	0.847741			cg15677132	0.000883389	0.155749	0.594907
cg07534331	0.0031558	0.120766	0.477581			cg12701302	-0.00173663	0.217454	0.847741			cg17902383	0.00080311	0.15578	0.594907
cg08551857	-0.00240288	0.120834	0.477607			cg16962412	-0.0017385	0.237794	0.847741			cg14416269	0.00526174	0.156279	0.595868
cg13197705	0.00223868	0.121005	0.477957			cg26209899	-0.0017683	0.181951	0.847741			cg05469304	-0.000878704	0.156406	0.596047
cg23255835	-0.00275335	0.121046	0.477957			cg23333911	-0.00178254	0.206358	0.847741			cg05531796	0.0141758	0.15797	0.596058
cg27640302	-0.012196	0.121226	0.478422			cg13564595	-0.0017979	0.18977	0.847741			cg02674804	0.0103708	0.157216	0.596058
cg25804072	0.000857732	0.121328	0.478583			cg00174743	-0.00181696	0.225741	0.847741			cg25333056	0.00880422	0.157191	0.596058
cg07219769	0.0113268	0.121619	0.478998			cg10054150	-0.00182975	0.201823	0.847741			cg05494152	0.00624903	0.157472	0.596058
cg23789157	0.0018794	0.121511	0.478998			cg24167928	-0.00185057	0.205979	0.847741			cg26291818	0.00609166	0.157769	0.596058
cg21006539	-0.0143977	0.121582	0.478998			cg18014257	-0.00187689	0.227399	0.847741			cg08360726	0.00378456	0.156784	0.596058
cg01770232	0.0223002	0.122148	0.479476			cg20177285	-0.00193032	0.246209	0.847741			cg03619973	0.00313154	0.157861	0.596058
cg04980428	0.0120498	0.121943	0.479476			cg16984969	-0.00194189	0.226901	0.847741			cg04970994	0.00220896	0.15744	0.596058
cg23185657	0.00824401	0.122203	0.479476			cg07732471	-0.00195639	0.217324	0.847741			cg15671915	0.00199476	0.1578	0.596058
cg03861106	0.00555056	0.122218	0.479476			cg04331694	-0.00199437	0.192749	0.847741			cg20383155	0.00168922	0.157705	0.596058
cg02464563	-0.00129449	0.121866	0.479476			cg16491305	-0.00201546	0.194922	0.847741			cg07032889	0.00130956	0.157422	0.596058
cg06898289	-0.0014455	0.122235	0.479476			cg15904848	-0.00208246	0.183767	0.847741			cg17840326	0.00123434	0.156705	0.596058
cg08950886	-0.00502882	0.122111	0.479476			cg11851456	-0.00208355	0.234549	0.847741			cg23194610	0.00107133	0.157507	0.596058
cg11154542	-0.0116994	0.121906	0.479476			cg19720265	-0.00208416	0.232559	0.847741			cg08385906	0.000968234	0.156843	0.596058
cg23054925	0.00391161	0.12233	0.479575			cg25699174	-0.00209781	0.183255	0.847741			cg24361212	0.000914166	0.157693	0.596058
cg09321684	-0.00355934	0.122384	0.479575			cg10296688	-0.00213818	0.197083	0.847741			cg18333662	0.000624247	0.157466	0.596058
cg24682634	0.00176689	0.12269	0.480322			cg13504812	-0.00217615	0.185933	0.847741			cg02577651	0.000491095	0.156644	0.596058
cg15068835	-0.00474894	0.122699	0.480322			cg20355401	-0.00224001	0.199715	0.847741			cg06884559	-0.00154808	0.157132	0.596058
cg17011590	0.00094226	0.122777	0.480388			cg05193411	-0.00224292	0.189214	0.847741			cg10622024	-0.0026087	0.15764	0.596058
cg07187280	0.00203175	0.122977	0.480441			cg14094444	-0.0022852	0.235015	0.847741			cg08708629	-0.00788785	0.158003	0.596058
cg01784549	-0.00470863	0.122909	0.480441			cg27101004	-0.00229386	0.226088	0.847741			cg23181159	0.0295821	0.158729	0.596419
cg15415673	-0.0125909	0.12297	0.480441			cg16548265	-0.00230201	0.238606	0.847741			cg14969119	0.00248159	0.158737	0.596419
cg21747496	0.0134188	0.123359	0.480723			cg01778974	-0.00236267	0.202986	0.847741			cg00837860	0.00228535	0.158711	0.596419
cg15503098	-0.0029263	0.123344	0.480723			cg07477009	-0.0023636	0.2221	0.847741			cg23901202	0.00100687	0.158273	0.596419
cg02930615	-0.00305096	0.12321	0.480723			cg15827003	-0.00239363	0.189859	0.847741			cg16311334	0.000573049	0.158191	0.596419
cg10173291	-0.0132487	0.123357	0.480723			cg20977992	-0.00240673	0.231798	0.847741			cg08020051	0.000540049	0.158596	0.596419
cg12508655	-0.014233	0.123138	0.480723			cg01444578	-0.00241316	0.194602	0.847741			cg05931497	-0.00924353	0.158354	0.596419
cg05038216	0.00655284	0.123615	0.481301			cg03395032	-0.00242059	0.196578	0.847741			cg01637169	-0.0119574	0.158697	0.596419
cg23954953	0.00231932	0.123694	0.481301			cg25052040	-0.00247464	0.244026	0.847741			cg04669106	0.000893179	0.15898	0.597033
cg17272491	-0.00147414	0.123666	0.481301			cg03164001	-0.0024876	0.195903	0.847741			cg13068095	0.00186032	0.159443	0.598199
cg02113368	0.00616334	0.124036	0.481422			cg18396317	-0.00252043	0.244109	0.847741			cg17124278	0.000469714	0.15945	0.598199
cg19587377	0.00161528	0.123904	0.481422			cg26120756	-0.00252699	0.232821	0.847741			cg21679810	0.00260073	0.159956	0.5985
cg24489398	0.00157291	0.124017	0.481422			cg17451945	-0.00256258	0.199784	0.847741			cg02522627	0.00184747	0.159629	0.5985
cg17867194	0.00147255	0.123796	0.481422			cg08997713	-0.00257406	0.210389	0.847741			cg20473164	0.00106125	0.159919	0.5985
cg25483749	-0.0108622	0.12398	0.481422			cg23786701	-0.00257987	0.213704	0.847741			cg09239099	0.000824815	0.160011	0.5985
[truncated: 5,754 more rows]

## Sheet: Supplementary Table 5
Table S5	Results obtained from the sex-based DNA methylation analysis performed on the X-linked genes (segregated by tissues)
LUNG						NASAL EPITHELIA						AIRWAY EPITHELIA
CpG	Δβ	pvalue	FDR			CpG	Δβ	pvalue	FDR			CpG	Δβ	pvalue	FDR
cg05872808	0.965376	2.69910424352113e-314	7.01767103315493e-312			cg10519228	0.480844	5.61096e-114	1.36907e-111			cg05872808	0.961615	3.56776e-114	8.70534e-112
cg00645049	0.970682	3.0835269628966e-310	4.00859e-308			cg05327750	0.296791	1.18199e-110	1.44202e-108			cg10519228	0.534931	1.19975e-81	1.4637e-79
cg17800714	0.981843	7.16983e-307	6.21385e-305			cg07056550	0.428185	6.35947e-106	5.17237e-104			cg17355765	0.522152	5.68228e-75	4.62159e-73
cg23503517	0.981462	4.96748e-214	3.22886e-212			cg17355765	0.465878	3.41846e-105	2.08526e-103			cg00098732	-0.653509	6.40383e-74	3.90634e-72
cg08673814	0.947041	3.1251e-204	1.62505e-202			cg27260858	0.282017	4.85345e-105	2.36849e-103			cg26777760	0.981741	1.29114e-68	6.30076e-67
cg10519228	0.564235	3.59972e-203	1.55988e-201			cg12689022	0.573821	3.6584e-104	1.48775e-102			cg27260858	0.25554	2.64483e-68	1.07557e-66
cg15757320	0.734585	1.1021e-200	4.09352e-199			cg05872222	0.328987	3.68152e-102	1.28327e-100			cg05327750	0.298992	5.62413e-68	1.96041e-66
cg08214610	0.696859	5.748e-196	1.8681e-194			cg27496592	0.48362	5.8202e-101	1.77516e-99			cg12462026	-0.649181	4.58637e-63	1.39884e-61
cg24671250	0.733315	1.0336e-193	2.98597e-192			cg01004805	0.221434	1.26103e-98	3.4188e-97			cg05872222	0.318362	1.33643e-62	3.6232e-61
cg13723766	0.776603	1.17098e-190	3.04455e-189			cg03266942	0.359856	1.45952e-95	3.56124e-94			cg05967389	0.805442	1.48734e-62	3.62911e-61
cg03517379	0.675488	5.80427e-180	1.37192e-178			cg27564373	0.358046	3.68816e-88	8.18101e-87			cg26352143	-0.508068	1.19607e-60	2.6531e-59
cg06645047	0.840413	1.13719e-177	2.46392e-176			cg16118600	0.343191	2.49055e-86	5.06412e-85			cg05532403	0.283926	2.31381e-58	4.70475e-57
cg05279113	0.768686	1.45727e-176	2.91454e-175			cg05532403	0.279726	3.24626e-85	6.09298e-84			cg01004805	0.247307	1.0117e-57	1.89888e-56
cg01225298	0.724507	3.96236e-172	7.35867e-171			cg05096515	0.39658	4.2975e-85	7.48993e-84			cg05096515	0.469282	2.55433e-57	4.45184e-56
cg12689022	0.63825	1.9396e-170	3.36197e-169			cg17865482	0.49	4.84506e-83	7.8813e-82			cg19697936	-0.296995	4.61018e-57	7.49923e-56
cg17355765	0.587278	2.2795e-167	3.70418e-166			cg10717754	0.189017	1.73216e-79	2.64154e-78			cg18391610	0.154875	2.26527e-56	3.45453e-55
cg15259400	0.500613	8.24325e-166	1.26073e-164			cg26352143	-0.514416	2.04336e-79	2.93282e-78			cg00645049	0.96813	2.21627e-53	3.181e-52
cg25402895	0.757585	1.0166e-165	1.46842e-164			cg06895515	0.206452	5.07687e-79	6.88198e-78			cg01831199	0.222566	6.70022e-52	9.08251e-51
cg17003375	0.583614	2.06406e-161	2.8245e-160			cg14251139	0.262347	8.71952e-79	1.11977e-77			cg10197734	0.246483	5.04448e-51	6.47818e-50
cg27496592	0.545136	4.30587e-160	5.59763e-159			cg22470298	0.176748	2.30267e-77	2.80926e-76			cg06895515	0.177852	7.70234e-51	9.39686e-50
cg16641060	0.953006	2.51505e-159	3.11387e-158			cg16930349	0.30878	3.83424e-77	4.45502e-76			cg23503517	0.964493	2.11723e-50	2.46002e-49
cg26777760	0.930949	7.36054e-159	8.69882e-158			cg00098732	-0.580717	7.01477e-77	7.78001e-76			cg14251139	0.211471	2.72834e-50	3.02597e-49
cg17865482	0.618775	7.57573e-156	8.56387e-155			cg25059428	0.158152	5.28119e-76	5.60265e-75			cg02283106	0.132255	6.12512e-50	6.49795e-49
cg05327750	0.352792	3.36418e-154	3.64453e-153			cg10197734	0.194451	1.44183e-74	1.46586e-73			cg22470298	0.149596	1.01087e-49	1.02771e-48
cg26064831	0.38157	8.73327e-152	9.0826e-151			cg11235848	0.236519	2.95411e-74	2.88321e-73			cg01498090	-0.376076	2.73748e-49	2.67178e-48
cg07056550	0.621216	1.6724e-148	1.6724e-147			cg09743261	0.597611	1.28861e-73	1.20931e-72			cg00008932	-0.436675	1.01723e-48	9.54631e-48
cg04681171	0.929245	4.51005e-148	4.34301e-147			cg01831199	0.178316	5.68812e-72	5.14037e-71			cg20860642	-0.198961	2.27219e-48	2.05339e-47
cg12653510	-0.577264	9.84894e-145	9.14545e-144			cg01868753	0.586924	4.42551e-71	3.85651e-70			cg25376316	0.0580344	2.99659e-46	2.61131e-45
cg02276461	0.777942	2.81727e-144	2.52583e-143			cg26499561	-0.374121	1.10731e-70	9.31671e-70			cg13534205	-0.227158	6.06495e-45	5.10293e-44
cg27564373	0.392985	1.47427e-143	1.2777e-142			cg23317607	-0.664867	1.12319e-68	9.13526e-68			cg11001470	0.341323	6.69836e-45	5.448e-44
cg16118600	0.448967	6.18419e-143	5.18674e-142			cg05872808	0.75416	5.29282e-68	4.16596e-67			cg10717754	0.152625	7.32345e-45	5.76426e-44
cg11717280	-0.677785	2.25223e-141	1.82994e-140			cg20465655	-0.559946	5.92733e-68	4.51959e-67			cg04149024	0.968517	1.176e-44	8.96698e-44
cg05533223	-0.682783	2.10964e-137	1.66214e-136			cg20698282	-0.524941	1.6709e-67	1.23545e-66			cg07098277	0.355482	5.39537e-44	3.98931e-43
cg13326840	-0.70096	6.34056e-136	4.84867e-135			cg19782749	0.540602	2.76502e-66	1.98431e-65			cg02893780	0.421145	1.79844e-43	1.29065e-42
cg01771673	0.968328	7.12968e-133	5.29634e-132			cg03273615	0.508933	5.86021e-66	4.0854e-65			cg17775283	0.270163	4.67691e-43	3.26048e-42
cg16508637	-0.552527	6.84336e-131	4.94243e-130			cg25376316	0.0683749	4.46468e-63	3.02606e-62			cg13677770	-0.162045	4.67328e-42	3.16745e-41
cg23317607	-0.638539	1.72779e-130	1.21412e-129			cg08280623	0.446731	3.83216e-60	2.52715e-59			cg21598868	-0.264007	6.40271e-42	4.22233e-41
cg13766601	0.977497	1.80031e-130	1.23179e-129			cg04820200	0.373521	5.9578e-58	3.82554e-57			cg08195028	0.0509368	5.50755e-40	3.53643e-39
cg22617367	0.683889	6.29159e-129	4.1944e-128			cg00008932	-0.465065	8.59021e-58	5.37439e-57			cg02836821	0.332963	8.20516e-40	5.13349e-39
cg13443410	0.743037	2.5641e-127	1.66666e-126			cg19697936	-0.194514	6.7077e-57	4.09169e-56			cg15319295	0.0220842	1.35005e-39	8.23529e-39
cg27260858	0.257262	3.87568e-125	2.45775e-124			cg10995081	0.145572	4.18725e-53	2.49192e-52			cg00741717	-0.196186	1.20513e-37	7.17199e-37
cg06895515	0.22236	1.44314e-120	8.93371e-120			cg26777760	0.93003	4.40728e-53	2.56042e-52			cg11235848	0.167716	1.26216e-37	7.33257e-37
cg10197734	0.204396	3.96738e-119	2.39888e-118			cg21155787	0.24564	7.44758e-53	4.22607e-52			cg17812797	0.0369253	2.71643e-35	1.54141e-34
cg14251139	0.35501	2.36145e-117	1.3954e-116			cg02447370	0.325895	1.56958e-52	8.70403e-52			cg14728856	0.362612	7.40788e-35	4.10801e-34
cg08280623	0.529413	3.62388e-115	2.0938e-114			cg07098277	0.161384	1.6853e-52	9.1381e-52			cg05059994	0.0628297	1.76575e-34	9.57428e-34
cg04277998	0.666283	2.41012e-114	1.36224e-113			cg24332600	-0.109011	1.79388e-51	9.51535e-51			cg26415216	-0.270901	3.20238e-34	1.69865e-33
cg20698282	-0.471169	9.64538e-114	5.33574e-113			cg17775283	0.183066	4.22615e-48	2.194e-47			cg21123327	-0.198115	9.72063e-34	5.04646e-33
cg03273615	0.541257	6.0636e-112	3.28445e-111			cg09523866	-0.0329078	3.34788e-46	1.70184e-45			cg12689375	0.0390453	6.86134e-32	3.48785e-31
cg01004805	0.276467	1.12387e-109	5.96337e-109			cg00741717	-0.173851	6.21685e-46	3.09574e-45			cg20465655	-0.359899	1.39746e-30	6.95876e-30
cg20465655	-0.53284	1.12152e-106	5.83191e-106			cg06037923	0.0399844	3.00421e-45	1.46605e-44			cg08279515	0.82901	2.20842e-30	1.07771e-29
cg05096515	0.516847	2.96723e-106	1.51271e-105			cg16431191	-0.0328028	1.13433e-43	5.427e-43			cg07929447	0.247499	9.2479e-26	4.42448e-25
cg26352143	-0.375807	1.82031e-105	9.10154e-105			cg15319295	0.0518787	1.96129e-42	9.20296e-42			cg08280623	0.594438	1.74367e-25	8.18183e-25
cg08139636	-0.536351	6.3501e-105	3.11514e-104			cg17812797	0.0221391	3.21274e-42	1.47907e-41			cg14520892	0.925879	2.4924e-25	1.14745e-24
cg12462026	-0.530157	1.65754e-102	7.98075e-102			cg18391610	0.105961	3.71947e-42	1.68065e-41			cg20207784	0.230149	4.33708e-25	1.95972e-24
cg08279515	0.885658	3.98368e-102	1.88319e-101			cg13534205	-0.15581	5.59351e-42	2.48148e-41			cg25846190	0.838903	8.68948e-25	3.85497e-24
cg02120046	0.63767	6.09318e-102	2.82897e-101			cg16117744	-0.0208017	6.27473e-42	2.73399e-41			cg06037923	0.0466883	2.55339e-24	1.11255e-23
cg11235848	0.22469	1.08101e-101	4.9309e-101			cg17699837	-0.0128511	1.23977e-41	5.30708e-41			cg04703500	0.646098	1.23899e-23	5.30374e-23
cg09761980	0.294506	1.28837e-100	5.77544e-100			cg07496966	0.170139	5.25083e-40	2.20897e-39			cg13108472	-0.108719	1.53446e-23	6.45532e-23
cg22470298	0.128715	7.53007e-100	3.31834e-99			cg18000985	-0.022777	3.7813e-39	1.56379e-38			cg08214610	0.543795	1.78621e-23	7.38702e-23
cg00098732	-0.497354	8.9096e-100	3.86083e-99			cg05059994	0.0561084	1.19641e-38	4.86541e-38			cg22617367	0.687252	2.7744e-23	1.12826e-22
cg02063752	0.311613	1.65361e-99	7.04816e-99			cg05196231	-0.0170473	2.47045e-38	9.88181e-38			cg15392343	0.638599	7.14625e-23	2.8585e-22
cg00008932	-0.414335	1.68451e-96	7.06409e-96			cg22617367	0.482745	2.69286e-38	1.05977e-37			cg13443410	0.635016	1.88451e-22	7.41646e-22
cg16930349	0.437119	5.53407e-93	2.2839e-92			cg04703500	0.628116	1.96987e-37	7.62932e-37			cg21616821	-0.0886195	2.12654e-22	8.23611e-22
cg10995081	0.320153	6.84193e-92	2.77953e-91			cg08242820	0.315684	1.63909e-36	6.24901e-36			cg07811386	0.850467	4.30819e-22	1.6425e-21
cg06079646	0.506661	1.98636e-91	7.94545e-91			cg07759587	0.0863427	3.02324e-36	1.13488e-35			cg16641060	0.664665	2.49336e-21	9.35969e-21
cg03554089	-0.605987	6.25473e-91	2.46399e-90			cg00645049	0.869479	3.81225e-36	1.40938e-35			cg05012785	0.0261449	5.25441e-21	1.94254e-20
cg01831199	0.193166	8.96895e-91	3.48049e-90			cg08214610	0.553532	7.60832e-36	2.77079e-35			cg03266942	0.372483	5.66323e-21	2.06243e-20
cg15392343	0.843303	3.84615e-88	1.47059e-87			cg26039926	-0.0318056	9.12468e-36	3.27415e-35			cg27564373	0.373945	6.94853e-21	2.49329e-20
cg19261513	0.240464	3.85524e-87	1.4527e-86			cg08195028	0.0461946	9.55347e-36	3.37833e-35			cg17291758	0.77915	1.23083e-20	4.35249e-20
cg02836821	-0.444358	9.9923e-86	3.71143e-85			cg13443410	0.535136	1.18415e-35	4.12761e-35			cg07056550	0.402331	1.43145e-20	4.98964e-20
cg10717754	0.17381	2.08732e-85	7.6437e-85			cg01573544	-0.0308227	9.19416e-35	3.15968e-34			cg03273615	0.416668	5.16039e-20	1.77343e-19
cg05153913	0.143665	3.66835e-84	1.32468e-83			cg12978205	-0.0482959	3.06235e-34	1.0378e-33			cg04334684	0.572513	7.08164e-20	2.39989e-19
cg23446945	0.798722	1.511e-83	5.38164e-83			cg02754763	0.332704	1.79141e-33	5.98773e-33			cg01225298	0.689865	9.30341e-20	3.10963e-19
cg18391610	0.287205	1.724e-83	6.05729e-83			cg02283106	0.0775327	1.01906e-32	3.36016e-32			cg13663390	0.810405	1.03602e-19	3.41608e-19
cg04149024	0.951366	1.17675e-81	4.0794e-81			cg21616821	-0.678957	1.79291e-31	5.83292e-31			cg18742441	0.712636	1.06696e-19	3.47117e-19
cg11337025	0.843199	1.92934e-81	6.60039e-81			cg11001470	0.270772	7.62824e-31	2.44907e-30			cg16118600	0.467948	1.32534e-19	4.25504e-19
cg05967389	0.621064	4.32171e-81	1.45928e-80			cg01225298	0.629883	1.50473e-30	4.76822e-30			cg02754763	0.0121475	1.35642e-19	4.29825e-19
cg12747864	0.835401	7.80938e-80	2.60313e-79			cg14001161	0.529446	3.98634e-30	1.24701e-29			cg15757320	0.66893	1.66785e-19	5.21738e-19
cg19168249	0.955294	2.1764e-79	7.16283e-79			cg05967389	0.760406	9.84665e-30	3.04124e-29			ch.X.665616F	-0.033655	2.38599e-19	7.36938e-19
cg21155787	0.385335	4.84626e-79	1.57504e-78			cg17546454	0.533804	1.22698e-29	3.74228e-29			cg03964424	0.04921	3.41753e-19	1.04235e-18
cg04334684	0.808069	1.29531e-78	4.15777e-78			cg04149024	0.725527	1.65659e-29	4.99022e-29			cg25402895	0.793541	3.68498e-19	1.11004e-18
cg22975864	0.743398	7.42705e-78	2.35492e-77			cg23503517	0.861499	2.22563e-29	6.62261e-29			cg13723766	0.524623	6.85506e-19	2.0398e-18
cg02283106	0.223586	2.55127e-77	7.99194e-77			cg25846190	0.882257	2.48406e-29	7.30255e-29			cg12689022	0.521136	8.11594e-19	2.38589e-18
cg13663390	0.865268	1.78134e-75	5.51368e-75			cg03964424	0.433498	1.13888e-28	3.30817e-28			cg05279113	0.661379	8.28916e-19	2.4078e-18
cg02447370	0.297051	2.15694e-75	6.5977e-75			cg19168249	0.723607	2.6828e-28	7.70123e-28			cg19168249	0.833121	9.70635e-19	2.78629e-18
cg06079963	0.952821	1.86606e-74	5.64158e-74			cg16641060	0.833748	3.88216e-28	1.09413e-27			cg17865482	0.601744	9.86859e-19	2.79993e-18
cg25059428	0.180179	4.38071e-74	1.30918e-73			cg06286431	-0.012898	3.90119e-28	1.09413e-27			cg17546454	0.040301	9.98684e-19	2.80091e-18
cg26499561	-0.398468	3.19699e-73	9.44566e-73			cg21598868	-0.209321	7.74543e-28	2.1476e-27			cg02120046	0.650824	1.03972e-18	2.88286e-18
cg24850178	0.514501	7.50144e-72	2.19143e-71			cg05012785	0.0191859	3.28457e-27	9.00489e-27			cg06645047	0.799162	1.70876e-18	4.6847e-18
cg00221961	0.31608	1.60093e-71	4.62491e-71			cg22975864	0.490072	1.464e-26	3.96906e-26			cg08341987	-0.0216009	4.09056e-18	1.109e-17
cg04820200	0.197366	4.90486e-70	1.40139e-69			cg01771673	0.661317	1.50053e-26	4.0234e-26			cg01771673	0.847096	4.45278e-18	1.19393e-17
cg07098277	0.306042	1.64266e-69	4.64231e-69			cg17291758	0.57222	1.81985e-26	4.82655e-26			cg19782749	0.573049	7.96669e-18	2.11291e-17
cg21598868	-0.21558	1.68132e-67	4.70048e-67			cg20860642	-0.126923	1.93443e-26	5.07527e-26			cg11337025	0.884306	1.56959e-17	4.11807e-17
cg17291758	0.878588	2.64859e-67	7.32588e-67			cg23446945	0.559524	4.9797e-26	1.2926e-25			cg24671250	0.676402	2.00285e-17	5.18466e-17
cg01114138	0.161039	1.77681e-66	4.86284e-66			cg05279113	0.557149	1.27476e-25	3.27413e-25			cg22975864	0.657562	2.01862e-17	5.18466e-17
cg12689375	0.0567115	4.17598e-65	1.131e-64			ch.X.665616F	-0.476354	1.31842e-25	3.35099e-25			cg27496592	0.542815	2.83803e-17	7.21333e-17
cg19697936	-0.212776	9.54091e-62	2.55736e-61			cg13723766	0.447966	1.36356e-25	3.42999e-25			cg08242820	0.0420663	3.35035e-17	8.42768e-17
cg20207784	0.202533	5.58986e-61	1.48302e-60			cg03517379	0.64031	1.87438e-25	4.66683e-25			cg03517379	0.697253	4.5844e-17	1.14142e-16
cg13534205	-0.174277	4.52037e-60	1.18717e-59			cg25402895	0.585803	1.97029e-25	4.85607e-25			cg01868753	0.669058	5.65647e-17	1.39412e-16
cg25376316	0.172905	1.11375e-59	2.89574e-59			cg11337025	0.758414	3.41096e-25	8.32275e-25			cg24332600	-0.106629	5.97712e-17	1.45842e-16
cg08195028	0.173476	2.95694e-59	7.61193e-59			cg06079963	0.618361	4.95301e-25	1.19657e-24			cg04681171	0.857595	7.47369e-17	1.80552e-16
cg05680973	0.311197	3.42743e-59	8.73659e-59			cg14520892	0.674348	5.76165e-25	1.37828e-24			cg11717280	-0.800425	7.68302e-17	1.8379e-16
cg07811386	0.347977	4.7371e-59	1.19577e-58			cg00459767	0.268756	6.96821e-25	1.65072e-24			cg24850178	0.530775	1.54246e-16	3.65399e-16
cg18742441	0.87326	6.60863e-59	1.65216e-58			cg18742441	0.582996	1.99175e-24	4.67294e-24			cg23446945	0.490561	1.65621e-16	3.88571e-16
cg14520892	0.89373	1.71399e-56	4.24417e-56			cg02120046	0.514247	1.25569e-23	2.91798e-23			cg14001161	0.164057	1.79579e-16	4.17308e-16
cg07759587	0.0771321	3.50456e-56	8.59609e-56			cg04334684	0.568716	1.45441e-23	3.34789e-23			cg06079963	0.50361	2.07817e-16	4.7837e-16
cg07929447	-0.164094	2.6495e-54	6.43804e-54			cg06376940	-0.0168478	4.08412e-23	9.31333e-23			cg16930349	0.36162	1.54943e-15	3.50234e-15
cg17812797	0.0331312	1.6965e-52	4.08417e-52			cg15392343	0.624933	4.25267e-23	9.60788e-23			cg15858894	0.676138	1.55022e-15	3.50234e-15
cg00741717	-0.119574	1.64274e-50	3.91847e-50			cg13663390	0.686392	4.4983e-23	1.00696e-22			cg04820200	0.674465	7.46239e-15	1.67048e-14
cg19782749	0.675177	9.99679e-50	2.36288e-49			cg08279515	0.731555	5.13212e-23	1.1384e-22			cg01114138	0.549249	1.16779e-14	2.59037e-14
cg03266942	0.509041	8.20311e-49	1.92145e-48			cg15757320	0.615215	9.75347e-23	2.14401e-22			cg16508637	-0.757104	4.80889e-14	1.05709e-13
cg05181110	0.0446676	1.74193e-48	4.04377e-48			cg24671250	0.571809	1.32429e-22	2.88506e-22			cg21155787	0.278188	7.02844e-14	1.5312e-13
cg02754763	0.0126996	1.99299e-48	4.58564e-48			cg06645047	0.481097	1.34954e-22	2.91404e-22			cg12386568	-0.0143149	7.53837e-14	1.62775e-13
cg06037923	0.0407359	2.79111e-48	6.36568e-48			cg07811386	0.573893	2.16684e-22	4.63779e-22			cg17699837	-0.00894844	1.17699e-13	2.51916e-13
cg17775283	0.256242	1.36122e-46	3.07753e-46			cg13274727	-0.00821247	3.4433e-22	7.30578e-22			cg16431191	-0.0161074	1.54834e-13	3.28516e-13
cg04703500	0.817425	1.65983e-46	3.72032e-46			cg08097522	0.200999	1.04175e-21	2.19127e-21			cg06079646	0.744062	2.06195e-13	4.3372e-13
cg08266027	-0.233937	6.68569e-45	1.48571e-44			cg22139325	0.0188961	1.68286e-21	3.50956e-21			cg08304428	0.715243	4.93002e-13	1.02814e-12
cg17546454	0.0280133	2.32005e-44	5.11198e-44			cg04681171	0.715214	3.55142e-21	7.34361e-21			cg07906564	0.603901	1.69908e-12	3.51334e-12
cg07987169	0.106105	2.52899e-44	5.52552e-44			cg22702707	-0.0541016	6.34047e-21	1.30006e-20			cg20981403	0.308085	1.84547e-12	3.78399e-12
cg05059994	0.103416	2.6969e-44	5.84329e-44			cg24850178	0.377033	6.69948e-21	1.36223e-20			cg18000985	-0.00948186	2.13923e-12	4.34977e-12
cg23232263	-0.20492	2.91171e-44	6.25657e-44			cg10659052	0.0242072	4.00116e-20	8.06846e-20			cg09076821	0.0140836	2.17716e-12	4.39031e-12
cg15858894	0.758347	1.06446e-42	2.26852e-42			cg18458833	0.163961	5.46387e-20	1.09277e-19			cg10995081	0.163331	3.59746e-12	7.19493e-12
cg17157129	0.473153	1.80151e-42	3.80807e-42			cg02575859	-0.0265852	2.19935e-19	4.36295e-19			cg25059428	0.239107	4.15834e-12	8.24906e-12
cg15241084	0.458041	1.30721e-41	2.74092e-41			cg04931939	-0.044981	2.86929e-19	5.64602e-19			cg12653510	-0.691585	6.65624e-12	1.30978e-11
cg09743261	0.758719	1.33542e-40	2.77768e-40			cg08859156	-0.00901404	1.18212e-18	2.30749e-18			cg05680973	-0.20518	7.21878e-12	1.40911e-11
cg04565250	0.0777942	3.60778e-38	7.44463e-38			cg06079646	0.506833	1.29319e-18	2.50427e-18			cg09743261	0.712515	1.67629e-11	3.24614e-11
cg04032503	0.0554833	2.55507e-37	5.23086e-37			cg15858894	0.47203	1.53364e-18	2.94652e-18			cg00459767	0.17956	2.79203e-11	5.36421e-11
cg08304428	0.634911	5.05901e-37	1.02761e-36			cg09076821	0.310089	2.47988e-18	4.72728e-18			cg05533223	-0.788416	6.50542e-11	1.23347e-10
cg15319295	0.0287973	1.49401e-36	3.01119e-36			cg07987169	0.0548714	2.98227e-18	5.64088e-18			cg11472201	-0.0483796	6.52122e-11	1.23347e-10
cg24332600	-0.0576653	2.3879e-36	4.7758e-36			cg27042767	0.0121571	3.48691e-17	6.54466e-17			cg05748796	-0.0419956	1.50565e-10	2.82598e-10
cg21616821	-0.0365981	1.0505e-34	2.08497e-34			cg17790038	0.138795	6.76803e-17	1.26061e-16			cg03102848	0.0245211	2.03701e-10	3.79413e-10
cg07496966	0.143775	2.72228e-34	5.36206e-34			cg07906564	0.511055	1.07689e-16	1.99061e-16			cg27042767	0.0166592	2.19558e-10	4.0585e-10
cg11001470	0.159448	6.62788e-34	1.29568e-33			cg00714323	0.118612	2.05588e-16	3.77169e-16			cg05196231	-0.00461684	2.79747e-10	5.13221e-10
cg22139325	0.0166712	1.05675e-33	2.05042e-33			cg24691157	-0.00910766	2.57186e-16	4.68308e-16			cg08266027	0.293305	4.35828e-10	7.93597e-10
cg22629722	0.0760246	1.11131e-33	2.14029e-33			cg10305805	-0.0244109	3.02002e-16	5.4584e-16			cg08097522	0.0148804	5.34704e-10	9.66427e-10
cg00714323	0.0151324	2.73535e-33	5.22935e-33			cg15408180	0.25321	3.1785e-16	5.70261e-16			cg19261513	0.291868	1.60374e-09	2.87729e-09
cg01501252	0.0292688	1.28661e-32	2.44174e-32			cg08304428	0.703628	3.42175e-16	6.09421e-16			cg26816294	-0.0149179	4.08343e-09	7.27268e-09
cg13677770	-0.0927019	2.56403e-32	4.83079e-32			cg20981403	0.36444	1.54633e-15	2.73409e-15			cg21493591	0.536069	3.05311e-08	5.39825e-08
cg15926952	-0.0383261	2.41386e-29	4.51513e-29			cg02893780	0.144935	5.32042e-15	9.33945e-15			cg01714671	0.0471445	4.85984e-08	8.53094e-08
cg08242820	0.0495997	4.45846e-29	8.28001e-29			cg12386568	-0.208469	8.75912e-15	1.52659e-14			cg03554089	-0.647039	5.28357e-08	9.20851e-08
cg02546818	0.0416539	6.18162e-29	1.13987e-28			cg11717280	-0.656815	2.75987e-14	4.77594e-14			cg18407858	0.00476919	5.40218e-08	9.34846e-08
cg14001161	0.26618	1.25834e-26	2.304e-26			cg18407858	0.0109828	9.61667e-13	1.65244e-12			cg20698282	-0.589684	6.5465e-08	1.12489e-07
cg05012785	0.0173462	1.42374e-26	2.58862e-26			cg12653510	-0.476342	4.45957e-12	7.60933e-12			cg07496966	0.115075	8.46539e-08	1.44444e-07
cg21493591	0.155228	3.38345e-26	6.10901e-26			cg08559914	0.340557	5.42849e-12	9.19828e-12			cg08139636	-0.76822	1.75683e-07	2.97685e-07
cg22455963	-0.151526	4.79398e-26	8.5961e-26			cg01498090	-0.160189	7.44643e-12	1.25305e-11			cg23232263	0.448439	1.30186e-06	2.19072e-06
cg10444261	-0.0262957	1.11458e-25	1.98486e-25			cg05533223	-0.663125	8.56029e-12	1.43062e-11			cg13326840	-0.541156	1.38962e-06	2.32238e-06
cg09076821	0.133042	1.25864e-25	2.22616e-25			cg16508637	-0.662607	1.2537e-11	2.08097e-11			cg22139325	0.0203573	1.40204e-06	2.32719e-06
cg21649393	-0.0657669	1.59559e-25	2.80307e-25			cg10645377	0.0871543	1.97128e-11	3.24994e-11			cg17513789	0.0460464	1.86819e-06	3.07999e-06
cg00459767	0.00717122	5.39314e-25	9.41085e-25			cg13326840	-0.503725	3.60021e-11	5.89564e-11			cg15408180	0.0429307	2.64627e-06	4.33349e-06
cg03149049	-0.0139455	1.25078e-24	2.16801e-24			cg09721174	-0.0172225	6.81536e-11	1.10863e-10			cg13552866	0.0136436	2.81821e-06	4.58428e-06
cg15408180	0.0236617	1.02559e-23	1.76592e-23			cg18418138	0.126246	1.10475e-10	1.78515e-10			cg22264584	-0.00587892	4.0724e-06	6.58056e-06
cg22268449	-0.0272186	5.58306e-23	9.54997e-23			cg01114138	0.316144	1.35169e-10	2.16982e-10			cg06806679	-0.0621119	5.40968e-06	8.68397e-06
cg05532403	0.375291	5.97887e-23	1.01602e-22			cg26816294	-0.0737854	1.97116e-10	3.14354e-10			cg01501252	0.0170229	5.6349e-06	8.98637e-06
cg08623129	-0.13024	7.77689e-23	1.31298e-22			cg02892589	0.0233174	2.04199e-10	3.23536e-10			cg05181110	0.0111531	6.12596e-06	9.70606e-06
cg24735671	0.264075	2.47804e-22	4.15671e-22			cg20551211	0.121878	2.3505e-10	3.70014e-10			cg18511445	0.0242061	6.97491e-06	1.09799e-05
cg03964424	0.0129309	2.30288e-21	3.83814e-21			cg20230182	0.143535	2.60704e-10	4.07768e-10			cg14099528	0.0186474	8.31504e-06	1.30056e-05
cg14084176	0.0443409	6.11339e-20	1.01241e-19			cg14937106	0.0626101	2.80127e-10	4.35357e-10			cg27359082	0.010092	8.46137e-06	1.31502e-05
cg01573544	-0.0129154	2.64035e-19	4.34487e-19			cg12462026	-0.416029	3.00291e-10	4.63741e-10			cg07759587	0.0104119	9.1835e-06	1.41821e-05
cg17513789	0.0172731	3.16911e-19	5.18218e-19			cg15241084	0.38834	3.70732e-10	5.68922e-10			cg23317607	-0.482311	9.76757e-06	1.49892e-05
cg17279685	0.118087	1.74135e-18	2.82969e-18			cg05181110	0.0103732	3.74278e-10	5.70775e-10			cg05257597	-0.00367885	1.15491e-05	1.76124e-05
cg18418138	0.0467302	2.86006e-18	4.61873e-18			cg21123327	-0.0585803	4.3731e-10	6.62756e-10			cg22268449	-0.0108063	1.52114e-05	2.30533e-05
cg14099528	0.0279645	5.87608e-18	9.43074e-18			cg22455963	-0.175387	4.67765e-10	7.04535e-10			cg08559914	0.253445	3.49858e-05	5.26946e-05
cg20981403	0.156228	7.61772e-18	1.2151e-17			cg12689375	0.0181677	4.8758e-10	7.29874e-10			cg21649393	-0.0192198	5.68094e-05	8.50398e-05
cg01714671	0.0321004	4.08478e-16	6.47587e-16			cg13552866	0.0117499	4.94286e-10	7.35401e-10			cg05943755	0.220491	6.04557e-05	8.99463e-05
cg08211022	-0.0422679	4.87741e-16	7.68562e-16			cg20302203	-0.00518568	5.37881e-10	7.95412e-10			cg04381324	-0.0381833	6.99463e-05	0.000102977
cg10645377	0.0908739	5.23124e-16	8.1935e-16			cg08139636	-0.670582	5.49614e-10	8.07866e-10			cg10444261	-0.109084	7.0058e-05	0.000102977
cg21123327	-0.127568	5.52479e-16	8.60147e-16			cg08446143	-0.0640675	5.74176e-10	8.38916e-10			cg26499561	-0.481383	9.47476e-05	0.000138434
cg08341987	-0.0227932	8.51653e-15	1.31803e-14			cg13677770	-0.0760922	1.26796e-09	1.84156e-09			cg08211022	-0.00199772	9.80447e-05	0.000142398
cg07658614	0.0295773	1.66368e-14	2.55951e-14			cg04565250	0.0442246	4.68879e-09	6.76961e-09			cg00714323	0.00411775	0.000202906	0.000292953
cg11251991	-0.0118833	2.04792e-14	3.13212e-14			cg03554089	-0.579366	4.7657e-09	6.84018e-09			cg15926952	-0.00270087	0.000221291	0.000317617
cg16431191	-0.0215158	8.66241e-14	1.31709e-13			cg01501252	0.0124635	4.86479e-09	6.94157e-09			cg08446143	-0.0527469	0.000361686	0.00051609
cg02892589	0.0221426	1.02313e-13	1.54659e-13			cg03102848	0.0100743	4.97454e-09	7.05691e-09			cg17790038	0.0249086	0.000693856	0.000984307
cg03102848	0.0155132	2.50339e-13	3.76233e-13			cg17279685	0.0816496	2.68994e-08	3.79391e-08			cg25954223	-0.0327218	0.00100825	0.00142105
cg06868150	-0.015446	4.18141e-13	6.24808e-13			cg12330929	0.083136	3.36301e-08	4.71594e-08			cg13274727	-0.00314718	0.00101337	0.00142105
cg03043267	-0.0233934	5.47504e-13	8.13434e-13			cg20882246	-0.00952519	3.43951e-08	4.79565e-08			cg03149049	-0.00209809	0.00111372	0.00155285
cg04381324	-0.0503333	1.47504e-12	2.17903e-12			cg15380114	-0.00505948	5.46395e-08	7.57502e-08			cg02447370	0.142402	0.00178927	0.00248057
cg12978205	-0.0197176	9.21269e-12	1.35328e-11			cg17513789	0.278981	8.35052e-08	1.15114e-07			cg02644889	-0.0273595	0.00201467	0.00277729
cg20551211	0.00572902	1.04143e-11	1.5212e-11			cg01714671	0.0242443	1.0783e-07	1.47811e-07			cg12978205	-0.0221057	0.00217928	0.00297486
cg13108472	-0.0472394	1.82206e-11	2.64657e-11			cg02644889	0.0323386	1.12676e-07	1.53592e-07			cg22455963	0.155396	0.00218237	0.00297486
cg26422761	-0.00826193	2.1837e-11	3.15423e-11			cg10444261	-0.242947	1.75893e-07	2.38432e-07			cg09721174	-0.00316035	0.00235027	0.00317052
cg08097522	0.00483223	2.5361e-11	3.64302e-11			cg22268449	-0.290226	2.58121e-07	3.47964e-07			cg13153942	0.0684869	0.0023519	0.00317052
cg14937106	0.0494611	3.7144e-11	5.30628e-11			cg11472201	0.0872582	2.60036e-07	3.48619e-07			cg18418138	0.00819258	0.00259467	0.00347857
cg13552866	0.0130615	4.7875e-11	6.80192e-11			cg19899961	-0.147512	5.89926e-07	7.86568e-07			cg19535369	-0.0232961	0.00261891	0.00349188
cg26415216	-0.106525	6.39777e-10	9.04033e-10			cg01813276	0.0739844	6.79496e-07	9.01071e-07			cg04565250	0.0298464	0.00265576	0.00352177
cg22702707	0.0329722	8.80797e-10	1.23788e-09			cg24735671	0.202732	1.5121e-06	1.99434e-06			cg20551211	0.0151058	0.00294322	0.00388187
cg18407858	0.0100951	1.82715e-09	2.55408e-09			cg25954223	-0.135047	1.67017e-06	2.19098e-06			cg19899961	-0.0799444	0.00409605	0.00537332
cg00378717	0.0377824	2.35408e-09	3.27305e-09			cg25869832	-0.00449696	1.76039e-06	2.29698e-06			cg01573544	-0.0487428	0.00420237	0.0054833
cg01498090	-0.0946039	2.38249e-09	3.29494e-09			cg03149049	-0.0182681	2.30299e-06	2.98898e-06			cg26039926	-0.00869218	0.00592007	0.00768349
cg24691157	-0.00837346	2.62908e-09	3.61673e-09			cg13153942	0.179359	3.03328e-06	3.91599e-06			cg18458833	0.00219009	0.00608986	0.00786204
cg13653808	-0.114561	4.45932e-09	6.10222e-09			cg22264584	-0.00746651	4.43744e-06	5.69861e-06			cg03043267	-0.0293614	0.00824947	0.0105941
cg12176110	-0.043743	5.42532e-09	7.38525e-09			cg19261513	0.140056	1.08426e-05	1.38513e-05			cg09523866	-0.0140999	0.0102029	0.0130341
cg13192819	0.0744157	5.53763e-09	7.49888e-09			cg15926952	-0.206518	1.09377e-05	1.39001e-05			cg11327391	0.0198822	0.0123023	0.0156341
cg27042767	0.00825099	8.07155e-09	1.08736e-08			cg21493591	0.243506	1.28167e-05	1.62034e-05			cg16117744	-0.0745554	0.0135234	0.017097
cg22042328	0.0174889	8.50553e-09	1.13992e-08			cg02179029	0.0199479	1.54212e-05	1.93957e-05			cg15167505	-0.0790995	0.0226466	0.0284061
cg27359082	0.0254378	9.40425e-09	1.2539e-08			cg24678093	-0.0813628	1.56013e-05	1.95217e-05			cg26422761	-0.0063693	0.0227016	0.0284061
cg24199204	-0.0121999	9.60207e-09	1.27374e-08			cg18430208	-0.0463681	1.68207e-05	2.09401e-05			cg00931201	-0.0243649	0.0242832	0.0302302
cg10305805	-0.0154642	1.31323e-08	1.73319e-08			cg16730484	-0.0343953	2.00473e-05	2.48302e-05			cg11251991	-0.0241105	0.0277553	0.0343771
cg16117744	-0.00751305	1.37262e-08	1.80243e-08			cg27359082	0.152711	2.20404e-05	2.71609e-05			cg17279685	0.0426051	0.0295431	0.0364067
cg06806679	-0.0190729	1.66568e-08	2.17626e-08			cg05039749	-0.130106	2.88028e-05	3.53159e-05			cg18430208	-0.0021665	0.0413922	0.0507523
cg25954223	-0.0105209	2.74576e-08	3.56949e-08			cg08211022	-0.148486	3.09952e-05	3.78142e-05			cg06376940	-0.0207179	0.042028	0.0512742
cg19899961	-0.0126863	2.83254e-08	3.66398e-08			cg05748796	0.116448	3.70132e-05	4.49314e-05			cg02575859	-0.0228848	0.0494896	0.0600769
cg12330929	0.00529279	3.0693e-08	3.95058e-08			cg04381324	-0.107262	5.38054e-05	6.49926e-05			cg03159836	-0.00129465	0.0540266	0.0652598
cg07862274	-0.0107358	4.5773e-08	5.86256e-08			cg06806679	-0.178369	8.34547e-05	0.00010031			cg16730484	-0.0224635	0.0594376	0.0714422
cg04931939	-0.0235586	5.63248e-08	7.17865e-08			cg02836821	-0.0974391	0.000115977	0.000138717			cg10659052	0.0013176	0.0600014	0.0717664
cg09523866	-0.00904659	6.37845e-08	8.08974e-08			cg07862274	-0.00772648	0.00013266	0.000157898			cg24678093	-0.00694537	0.0620456	0.0738495
cg17790038	0.0770949	7.72765e-08	9.75334e-08			cg00931201	-0.0258946	0.000137378	0.000162719			cg20230182	0.0022554	0.0670715	0.0794439
cg17699837	-0.0138925	1.17009e-07	1.46968e-07			cg14099528	0.0103457	0.000229494	0.000270515			cg14354749	0.00864669	0.0902243	0.106351
cg17823667	0.0274956	1.2563e-07	1.57037e-07			cg22042328	-0.0275948	0.000293058	0.00034378			cg24199204	0.000908682	0.0913072	0.10711
cg15167505	-0.0299816	2.03484e-07	2.53137e-07			cg21649393	-0.109164	0.000500665	0.000584508			cg24691157	-0.0111156	0.117817	0.137547
cg20302203	-0.00151173	2.81198e-07	3.4815e-07			cg24199204	-0.023106	0.000722286	0.000839228			cg06868150	-0.00900923	0.140184	0.162881
cg05257597	0.0190524	2.8364e-07	3.49509e-07			cg06868150	-0.0941721	0.000813164	0.000940341			cg20882246	0.000660324	0.148698	0.171955
cg06286431	-0.00512049	3.07801e-07	3.77491e-07			cg18877734	0.0173559	0.000847764	0.000975729			cg05339472	0.00515604	0.15491	0.178293
cg24678093	-0.0149945	7.86759e-07	9.60363e-07			cg05339472	0.00992404	0.000890156	0.00101971			cg06286431	0.00112425	0.158924	0.182054
cg10659052	0.00607897	8.51445e-07	1.03447e-06			cg05257597	-0.0781923	0.000925581	0.00105534			cg25869832	0.00442154	0.188057	0.21442
cg20230182	-0.00429167	1.89176e-06	2.28771e-06			cg15167505	0.0108103	0.00130242	0.0014781			cg08859156	0.00696987	0.213216	0.241975
cg02575859	-0.0198204	2.74501e-06	3.30418e-06			cg20207784	0.127885	0.00135753	0.00153351			cg02546818	0.013439	0.234138	0.264401
cg11472201	0.00849447	3.65493e-06	4.37918e-06			cg03043267	-0.0413883	0.00147979	0.00166391			cg06187102	-0.18487	0.235144	0.264401
cg19535369	-0.0184027	3.82924e-06	4.56699e-06			cg16734967	-0.279294	0.00159077	0.0017805			cg01302641	0.000178376	0.23799	0.265922
cg08446143	-0.0337276	4.12969e-06	4.90282e-06			cg08341987	-0.0266142	0.00171517	0.00191096			cg16313903	0.021932	0.238676	0.265922
cg05339472	0.00959516	4.97443e-06	5.87887e-06			cg14354749	0.0262456	0.00224439	0.00248923			cg22042328	0.000203529	0.295793	0.328061
cg14354749	0.0331532	8.08431e-06	9.51096e-06			cg26422761	-0.0230578	0.00237064	0.00261736			cg15380114	0.00343231	0.457529	0.505146
cg05943755	0.00653323	1.12346e-05	1.31576e-05			cg19535369	-0.0343534	0.00298732	0.00328336			cg07987169	-0.0341058	0.460746	0.506406
cg05196231	-0.00313362	1.31217e-05	1.52988e-05			cg11251991	-0.0335839	0.00686613	0.00751272			cg04931939	0.00311854	0.472359	0.516842
cg05039749	0.0329373	1.34006e-05	1.55543e-05			cg00378717	0.0125785	0.00745098	0.00811624			cg12330929	-0.00550009	0.546095	0.594854
cg19000389	0.0198651	1.42906e-05	1.65136e-05			cg13108472	-0.0174502	0.0093433	0.0101323			cg07658614	0.00569749	0.550765	0.597274
cg26039926	-0.0281496	2.10556e-05	2.42232e-05			cg14084176	-0.00114232	0.0194502	0.0209993			cg14937106	0.0249369	0.559242	0.603783
cg25869832	0.0123308	0.000121531	0.000139198			cg05943755	0.0037757	0.0286322	0.0307765			cg15241084	-0.0837335	0.561894	0.603974
cg16730484	-0.0300848	0.000153379	0.000174906			cg01302641	-0.0382585	0.0367173	0.0392939			cg01243226	-0.063198	0.56846	0.608352
cg18000985	-0.00763449	0.000202917	0.000230386			cg03159836	-0.0067705	0.0498091	0.0530717			cg17823667	0.0166008	0.610344	0.650323
cg13274727	-0.000679702	0.000240128	0.000271449			cg17823667	0.00237642	0.0683163	0.0724747			cg18877734	-0.0173737	0.649336	0.686632
cg06187102	0.0387062	0.00031991	0.000360072			cg26415216	0.0150184	0.108571	0.114681			cg24751934	0.00792595	0.650049	0.686632
cg03159836	-0.00230779	0.000357681	0.000400849			cg02546818	-0.0012996	0.138852	0.146034			cg22702707	0.003367	0.682259	0.717548
cg13626059	-0.0022821	0.000378335	0.000422176			cg16313903	0.00877072	0.154912	0.162225			cg10645377	-0.107229	0.73848	0.773344
cg18458833	-0.00268655	0.000381831	0.000424257			cg08266027	-0.138425	0.17734	0.184919			cg05039749	0.00925652	0.786419	0.819395
cg01243226	0.0176806	0.000492087	0.000544437			cg23232263	-0.178905	0.234074	0.243038			cg16734967	0.118757	0.789172	0.819395
cg06376940	-0.00744547	0.00052463	0.000577982			cg11327391	-0.0182474	0.33359	0.344898			cg20302203	0.00140807	0.79576	0.822735
cg09721174	-0.00463954	0.000931074	0.00102143			cg14728856	0.103483	0.399216	0.411007			cg14084176	0.0195373	0.814615	0.838676
cg11353032	-0.00241665	0.00308857	0.00337407			cg07929447	-0.109183	0.5132	0.526138			cg02179029	-0.0142499	0.831713	0.852681
cg02893780	0.0293196	0.00318147	0.00346101			cg01243226	-0.0551306	0.53553	0.546734			cg00378717	0.00947332	0.869079	0.88726
cg24751934	0.0114087	0.00320702	0.00347427			cg24751934	0.00111515	0.631463	0.641987			cg24735671	-0.0406267	0.873872	0.888436
cg15380114	-0.00139832	0.00583932	0.00629969			cg07658614	0.00692981	0.782363	0.792102			cg02892589	0.03484	0.920562	0.932021
cg20882246	0.0081381	0.00593261	0.00637388			cg05680973	0.00266265	0.851547	0.858585			cg07862274	0.00593631	0.938299	0.946054
cg18877734	-0.0200772	0.00842214	0.00900821			cg18511445	0.0061112	0.908378	0.912116			cg01813276	-0.0160523	0.965082	0.969053
cg08859156	0.0123602	0.00845386	0.00900821			cg06187102	-0.0286933	0.998559	0.998559			cg10305805	0.00383196	0.982029	0.982029
cg18511445	0.00753433	0.0246041	0.0261105
cg22037115	0.0281193	0.0289595	0.0306076
cg20860642	0.0128202	0.0313511	0.0330012
cg08559914	-0.0111649	0.0458198	0.0480369
cg01411845	0.0149261	0.065746	0.0686505
cg18430208	0.0223108	0.0844656	0.0878442
cg05748796	-0.00754667	0.0873765	0.0905095
cg09768249	0.0226652	0.0961194	0.0991709
cg22264584	0.0460142	0.0970065	0.0996905
cg11327391	-0.032987	0.154723	0.158378
cg02179029	-0.00314036	0.270967	0.27628
cg02644889	-0.0122126	0.290318	0.294854
cg01302641	0.000492	0.292332	0.295745
cg14728856	0.00520755	0.443719	0.447158
cg01813276	-0.013496	0.562273	0.564444
cg16313903	0.0319507	0.588279	0.588279

## Sheet: Supplementary Table 6
Table S6	Results obtained from the exposure-based DNA methylation analysis performed on the autosomal genes (segregated by tissues)
BRONCHOALVEOLAR LAVAGE									NASAL EPITHELIA									AIRWAY EPITHELIA (BRONCHIAL BRUSHING)
Effect of Exposure				Effect of Asthma					Effect of Exposure				Effect of Asthma					Effect of Exposure				Effect of Asthma
[truncated: 6,943 more rows]
